# Supplementary material for: (2,2′-Biquinoline-κ2 N,N′)dibromidopalladium(II)
Source: Acta Crystallogr Sect E Struct Rep Online. 2012 Apr 18;68(Pt 5):m618. doi: 10.1107/S1600536812015425 (PMC3344352; doi:10.1107/S1600536812015425)
Supplement: Supplementary file 1 [file e-68-0m618-sup1.cif]

##############################################################################
#                                                                            #
# This CIF contains the data in a paper accepted for publication in          #
# Acta Crystallographica Section E. It conforms to the requirements of       #
# Notes for Authors for Acta Crystallographica Section E, and has been       #
# peer reviewed under the auspices of the IUCr Commission on Journals.       #
#                                                                            #
# Full details of the Crystallographic Information File format               #
# are given in the paper "The Crystallographic Information File (CIF):       #
# a New Standard Archive File for Crystallography" by S. R. Hall, F. H.      #
# Allen and I. D. Brown [Acta Cryst. (1991), A47, 655-685].                  #
#                                                                            #
# The current version of the core CIF dictionary is obtainable from          #
# ftp://ftp.iucr.org/pub/cif_core.dic.                                       #
#                                                                            #
# Software is freely available for graphical display of the structure(s)     #
# in this CIF. For information consult the CIF software page                 #
# http://www.iucr.org/resources/cif/software.                                #
#                                                                            #
# This file may be used for bona fide research purposes within the           #
# scientific community so long as proper attribution is given to the journal # 
# article from which it was obtained.                                        #
#                                                                            #
##############################################################################
data_global
_audit_creation_method     SHELXL-97
_journal_date_recd_electronic     2012-04-04
_journal_date_accepted     2012-04-09
_journal_name_full     'Acta Crystallographica, Section E'
_journal_year     2012
_journal_volume     68
_journal_issue      5
_journal_page_first     m618
_journal_page_last     m618
_journal_paper_category     QM
_journal_paper_doi     10.1107/S1600536812015425
_journal_coeditor_code     RK2351
_publ_contact_author_name     'Dr. Kwang Ha'
_publ_contact_author_address
; School of Applied Chemical Engineering,
  The Research Institute of Catalysis,
  Chonnam National University,
  Gwangju 500-757,
  Republic of Korea
;
_publ_contact_author_email     hakwang@chonnam.ac.kr
_publ_contact_author_fax     '82 62 530 1909'
_publ_contact_author_phone     '82 62 530 1901'
_publ_section_title
;
(2,2'-Biquinoline-\k^2^<i>N</i>,<i>N</i>')dibromidopalladium(II)
;
loop_
    _publ_author_name
    _publ_author_footnote
    _publ_author_address
    'Ha, Kwang' .
; School of Applied Chemical Engineering,
  The Research Institute of Catalysis,
  Chonnam National University,
  Gwangju 500-757,
  Republic of Korea
;
data_I
_chemical_name_systematic
;
(2,2'-Biquinoline-\k^2^<i>N</i>,<i>N</i>')dibromidopalladium(II)
;
_chemical_name_common     ?
_chemical_formula_moiety     'C18 H12 Br2 N2 Pd'
_chemical_formula_sum     'C18 H12 Br2 N2 Pd'
_chemical_formula_structural     ?
_chemical_formula_analytical     ?
_chemical_formula_iupac     '[Pd Br2 (C18 H12 N2)]'
_chemical_formula_weight     522.50
_chemical_melting_point     ?
_symmetry_cell_setting     triclinic
_symmetry_space_group_name_H-M     'P -1'
_symmetry_space_group_name_Hall     '-P 1'
loop_
    _symmetry_equiv_pos_as_xyz
    'x, y, z'
    '-x, -y, -z'
_cell_length_a     8.9390(5)
_cell_length_b     9.2187(5)
_cell_length_c     11.1486(6)
_cell_angle_alpha     72.3980(10)
_cell_angle_beta     69.3180(10)
_cell_angle_gamma     87.2580(10)
_cell_volume     817.47(8)
_cell_formula_units_Z     2
_cell_measurement_reflns_used     3201
_cell_measurement_theta_min     2.57
_cell_measurement_theta_max     26.00
_cell_measurement_temperature     200(2)
_exptl_crystal_description     'block'
_exptl_crystal_colour     'red'
_exptl_crystal_size_max     0.17
_exptl_crystal_size_mid     0.12
_exptl_crystal_size_min     0.11
_exptl_crystal_density_diffrn     2.123
_exptl_crystal_density_meas     ?
_exptl_crystal_density_method     'not measured'
_exptl_crystal_F_000     500
_exptl_absorpt_coefficient_mu     6.022
_exptl_absorpt_correction_type     multi-scan
_exptl_absorpt_process_details     '(<i>SADABS</i>; Bruker, 2000)'
_exptl_absorpt_correction_T_min     0.812454
_exptl_absorpt_correction_T_max     1.000000
_exptl_special_details
;
;
_diffrn_ambient_temperature     200(2)
_diffrn_radiation_type     MoK\a
_diffrn_radiation_wavelength     0.71073
_diffrn_radiation_source     'fine-focus sealed tube'
_diffrn_radiation_monochromator     'graphite'
_diffrn_measurement_device_type     'Bruker SMART 1000 CCD'
_diffrn_measurement_method     '\f and \w scans'
_diffrn_detector_area_resol_mean     ?
_diffrn_reflns_number     5100
_diffrn_reflns_av_R_equivalents     0.0180
_diffrn_reflns_av_sigmaI/netI     0.0334
_diffrn_reflns_theta_min     2.05
_diffrn_reflns_theta_max     25.99
_diffrn_reflns_theta_full     25.99
_diffrn_measured_fraction_theta_max     0.975
_diffrn_measured_fraction_theta_full     0.975
_diffrn_reflns_limit_h_min     -10
_diffrn_reflns_limit_h_max     11
_diffrn_reflns_limit_k_min     -11
_diffrn_reflns_limit_k_max     10
_diffrn_reflns_limit_l_min     -13
_diffrn_reflns_limit_l_max     13
_diffrn_standards_number     0
_diffrn_standards_interval_count     0
_diffrn_standards_interval_time     0
_diffrn_standards_decay_%     0
_refine_special_details
;
 Refinement of <i>F</i>^2^ against ALL reflections. The weighted
 <i>R</i>-factor <i>wR</i> and goodness of fit <i>S</i> are based on
 <i>F</i>^2^, conventional <i>R</i>-factors <i>R</i> are based on <i>F</i>,
 with <i>F</i> set to zero for negative <i>F</i>^2^. The threshold expression
 of <i>F</i>^2^ > \s(<i>F</i>^2^) is used only for calculating
 <i>R</i>-factors(gt) <i>etc</i>. and is not relevant to the choice of
 reflections for refinement. <i>R</i>-factors based on <i>F</i>^2^ are
 statistically about twice as large as those based on <i>F</i>, and
 <i>R</i>-factors based on ALL data will be even larger.
;
_reflns_number_total     3126
_reflns_number_gt     2612
_reflns_threshold_expression     >2\s(I)
_refine_ls_structure_factor_coef     Fsqd
_refine_ls_matrix_type     full
_refine_ls_R_factor_all     0.0395
_refine_ls_R_factor_gt     0.0283
_refine_ls_wR_factor_gt     0.0569
_refine_ls_wR_factor_ref     0.0698
_refine_ls_goodness_of_fit_ref     1.115
_refine_ls_restrained_S_all     1.115
_refine_ls_number_reflns     3126
_refine_ls_number_parameters     208
_refine_ls_number_restraints     0
_refine_ls_hydrogen_treatment     constr
_refine_ls_weighting_scheme     calc
_refine_ls_weighting_details
         'calc w=1/[\s^2^(Fo^2^)+(0.0152P)^2^+2.2618P] where P=(Fo^2^+2Fc^2^)/3'
_atom_sites_solution_hydrogens     geom
_atom_sites_solution_primary     direct
_atom_sites_solution_secondary     difmap
_refine_ls_shift/su_max     0.000
_refine_ls_shift/su_mean     0.000
_refine_diff_density_max     0.668
_refine_diff_density_min     -0.649
_refine_ls_extinction_method     'none'
_refine_ls_extinction_coef     ?
loop_
    _atom_type_symbol
    _atom_type_description
    _atom_type_scat_dispersion_real
    _atom_type_scat_dispersion_imag
    _atom_type_scat_source
    'C' 'C' 0.0033 0.0016
                         'International Tables Vol C Tables 4.2.6.8 and 6.1.1.4'
    'H' 'H' 0.0000 0.0000
                         'International Tables Vol C Tables 4.2.6.8 and 6.1.1.4'
    'Br' 'Br' -0.2901 2.4595
                         'International Tables Vol C Tables 4.2.6.8 and 6.1.1.4'
    'N' 'N' 0.0061 0.0033
                         'International Tables Vol C Tables 4.2.6.8 and 6.1.1.4'
    'Pd' 'Pd' -0.9988 1.0072
                         'International Tables Vol C Tables 4.2.6.8 and 6.1.1.4'
_computing_data_collection     '<i>SMART</i> (Bruker, 2000)'
_computing_cell_refinement     '<i>SAINT</i> (Bruker, 2000)'
_computing_data_reduction     '<i>SAINT</i> (Bruker, 2000)'
_computing_structure_solution     '<i>SHELXS97</i> (Sheldrick, 2008)'
_computing_structure_refinement     '<i>SHELXL97</i> (Sheldrick, 2008)'
_computing_molecular_graphics
                '<i>ORTEP-3</i> (Farrugia, 1997) and <i>PLATON</i> (Spek, 2009)'
_computing_publication_material     '<i>SHELXL97</i> (Sheldrick, 2008)'
loop_
    _atom_site_type_symbol
    _atom_site_label
    _atom_site_fract_x
    _atom_site_fract_y
    _atom_site_fract_z
    _atom_site_U_iso_or_equiv
    _atom_site_adp_type
    _atom_site_calc_flag
    _atom_site_refinement_flags
    _atom_site_occupancy
    _atom_site_symmetry_multiplicity
    _atom_site_disorder_assembly
    _atom_site_disorder_group
    Pd Pd1 0.18588(4) 0.23543(4) 0.12682(3) 0.02511(10) Uani d . 1 1 . .
    Br Br1 0.27983(6) 0.30923(6) 0.27917(5) 0.03917(15) Uani d . 1 1 . .
    Br Br2 0.46432(6) 0.24992(6) -0.01469(5) 0.03636(14) Uani d . 1 1 . .
    N N1 -0.0535(4) 0.2651(4) 0.2177(4) 0.0272(8) Uani d . 1 1 . .
    N N2 0.0935(4) 0.2114(4) -0.0130(4) 0.0262(8) Uani d . 1 1 . .
    C C1 -0.1396(6) 0.2604(5) 0.3488(5) 0.0298(11) Uani d . 1 1 . .
    C C2 -0.0886(6) 0.1742(6) 0.4531(5) 0.0355(11) Uani d . 1 1 . .
    H H2 0.0083 0.1239 0.4333 0.043 Uiso calc R 1 1 . .
    C C3 -0.1800(7) 0.1634(6) 0.5841(5) 0.0429(13) Uani d . 1 1 . .
    H H3 -0.1471 0.1023 0.6546 0.051 Uiso calc R 1 1 . .
    C C4 -0.3222(7) 0.2412(7) 0.6164(6) 0.0492(15) Uani d . 1 1 . .
    H H4 -0.3821 0.2355 0.7073 0.059 Uiso calc R 1 1 . .
    C C5 -0.3710(7) 0.3236(7) 0.5160(6) 0.0488(15) Uani d . 1 1 . .
    H H5 -0.4661 0.3762 0.5375 0.059 Uiso calc R 1 1 . .
    C C6 -0.2853(6) 0.3342(6) 0.3796(5) 0.0340(11) Uani d . 1 1 . .
    C C7 -0.3393(6) 0.4086(6) 0.2740(6) 0.0428(13) Uani d . 1 1 . .
    H H7 -0.4315 0.4659 0.2909 0.051 Uiso calc R 1 1 . .
    C C8 -0.2613(6) 0.3996(5) 0.1484(6) 0.0350(12) Uani d . 1 1 . .
    H H8 -0.3032 0.4427 0.0789 0.042 Uiso calc R 1 1 . .
    C C9 -0.1173(6) 0.3254(5) 0.1219(5) 0.0297(11) Uani d . 1 1 . .
    C C10 -0.0315(5) 0.2984(5) -0.0078(5) 0.0267(10) Uani d . 1 1 . .
    C C11 -0.0841(6) 0.3520(5) -0.1181(5) 0.0358(12) Uani d . 1 1 . .
    H H11 -0.1739 0.4125 -0.1125 0.043 Uiso calc R 1 1 . .
    C C12 -0.0034(6) 0.3152(6) -0.2328(5) 0.0386(13) Uani d . 1 1 . .
    H H12 -0.0303 0.3588 -0.3108 0.046 Uiso calc R 1 1 . .
    C C13 0.1192(6) 0.2134(6) -0.2371(5) 0.0367(12) Uani d . 1 1 . .
    C C14 0.1985(7) 0.1614(7) -0.3494(5) 0.0426(14) Uani d . 1 1 . .
    H H14 0.1746 0.2013 -0.4292 0.051 Uiso calc R 1 1 . .
    C C15 0.3082(7) 0.0553(6) -0.3442(6) 0.0432(13) Uani d . 1 1 . .
    H H15 0.3597 0.0206 -0.4200 0.052 Uiso calc R 1 1 . .
    C C16 0.3463(6) -0.0038(6) -0.2269(5) 0.0390(12) Uani d . 1 1 . .
    H H16 0.4214 -0.0800 -0.2235 0.047 Uiso calc R 1 1 . .
    C C17 0.2771(6) 0.0469(5) -0.1187(5) 0.0327(11) Uani d . 1 1 . .
    H H17 0.3049 0.0066 -0.0408 0.039 Uiso calc R 1 1 . .
    C C18 0.1640(6) 0.1591(5) -0.1213(5) 0.0293(10) Uani d . 1 1 . .
loop_
    _atom_site_aniso_label
    _atom_site_aniso_U_11
    _atom_site_aniso_U_22
    _atom_site_aniso_U_33
    _atom_site_aniso_U_12
    _atom_site_aniso_U_13
    _atom_site_aniso_U_23
    Pd1 0.02232(19) 0.03082(19) 0.02356(19) 0.00450(14) -0.01142(15)
                                                                    -0.00677(15)
    Br1 0.0325(3) 0.0603(3) 0.0312(3) 0.0010(2) -0.0168(2) -0.0163(3)
    Br2 0.0241(3) 0.0522(3) 0.0343(3) 0.0056(2) -0.0098(2) -0.0166(2)
    N1 0.021(2) 0.030(2) 0.031(2) 0.0009(16) -0.0103(17) -0.0085(17)
    N2 0.023(2) 0.031(2) 0.023(2) 0.0006(16) -0.0107(16) -0.0026(17)
    C1 0.024(2) 0.031(2) 0.037(3) -0.003(2) -0.011(2) -0.012(2)
    C2 0.034(3) 0.040(3) 0.031(3) -0.001(2) -0.011(2) -0.008(2)
    C3 0.041(3) 0.049(3) 0.032(3) -0.009(3) -0.007(2) -0.008(3)
    C4 0.042(3) 0.061(4) 0.035(3) -0.009(3) 0.006(3) -0.021(3)
    C5 0.028(3) 0.053(3) 0.062(4) -0.002(3) 0.000(3) -0.032(3)
    C6 0.021(2) 0.035(3) 0.043(3) -0.002(2) -0.006(2) -0.015(2)
    C7 0.029(3) 0.038(3) 0.067(4) 0.010(2) -0.017(3) -0.026(3)
    C8 0.028(3) 0.032(3) 0.050(3) 0.004(2) -0.021(2) -0.012(2)
    C9 0.028(3) 0.026(2) 0.041(3) 0.002(2) -0.020(2) -0.010(2)
    C10 0.026(2) 0.023(2) 0.033(3) -0.0025(19) -0.015(2) -0.005(2)
    C11 0.033(3) 0.034(3) 0.048(3) 0.001(2) -0.027(3) -0.008(2)
    C12 0.046(3) 0.042(3) 0.032(3) -0.008(3) -0.026(3) -0.001(2)
    C13 0.037(3) 0.043(3) 0.030(3) -0.006(2) -0.015(2) -0.007(2)
    C14 0.046(3) 0.058(4) 0.023(3) -0.018(3) -0.013(2) -0.007(2)
    C15 0.040(3) 0.053(3) 0.037(3) -0.007(3) -0.004(3) -0.025(3)
    C16 0.035(3) 0.038(3) 0.045(3) -0.005(2) -0.009(2) -0.018(3)
    C17 0.033(3) 0.035(3) 0.030(3) 0.000(2) -0.010(2) -0.011(2)
    C18 0.031(3) 0.033(3) 0.027(3) -0.005(2) -0.013(2) -0.009(2)
_geom_special_details
;
 All s.u.'s (except the s.u. in the dihedral angle between two l.s. planes)
 are estimated using the full covariance matrix. The cell s.u.'s are taken
 into account individually in the estimation of s.u.'s in distances, angles
 and torsion angles; correlations between s.u.'s in cell parameters are only
 used when they are defined by crystal symmetry. An approximate (isotropic)
 treatment of cell s.u.'s is used for estimating s.u.'s involving l.s. planes.
;
loop_
    _geom_bond_atom_site_label_1
    _geom_bond_atom_site_label_2
    _geom_bond_site_symmetry_2
    _geom_bond_distance
    _geom_bond_publ_flag
    Pd1 N1 . 2.064(4) ?
    Pd1 N2 . 2.073(4) ?
    Pd1 Br1 . 2.4113(6) ?
    Pd1 Br2 . 2.4151(6) ?
    N1 C9 . 1.349(6) ?
    N1 C1 . 1.378(6) ?
    N2 C10 . 1.339(6) ?
    N2 C18 . 1.369(6) ?
    C1 C2 . 1.405(7) ?
    C1 C6 . 1.421(7) ?
    C2 C3 . 1.373(7) ?
    C2 H2 . 0.9500 ?
    C3 C4 . 1.416(8) ?
    C3 H3 . 0.9500 ?
    C4 C5 . 1.350(8) ?
    C4 H4 . 0.9500 ?
    C5 C6 . 1.415(7) ?
    C5 H5 . 0.9500 ?
    C6 C7 . 1.404(7) ?
    C7 C8 . 1.352(7) ?
    C7 H7 . 0.9500 ?
    C8 C9 . 1.407(7) ?
    C8 H8 . 0.9500 ?
    C9 C10 . 1.468(7) ?
    C10 C11 . 1.413(6) ?
    C11 C12 . 1.363(7) ?
    C11 H11 . 0.9500 ?
    C12 C13 . 1.405(7) ?
    C12 H12 . 0.9500 ?
    C13 C14 . 1.415(7) ?
    C13 C18 . 1.425(6) ?
    C14 C15 . 1.355(8) ?
    C14 H14 . 0.9500 ?
    C15 C16 . 1.411(8) ?
    C15 H15 . 0.9500 ?
    C16 C17 . 1.357(7) ?
    C16 H16 . 0.9500 ?
    C17 C18 . 1.413(7) ?
    C17 H17 . 0.9500 ?
loop_
    _geom_angle_atom_site_label_1
    _geom_angle_atom_site_label_2
    _geom_angle_atom_site_label_3
    _geom_angle_site_symmetry_1
    _geom_angle_site_symmetry_3
    _geom_angle
    _geom_angle_publ_flag
    N1 Pd1 N2 . . 78.90(15) ?
    N1 Pd1 Br1 . . 96.71(11) ?
    N2 Pd1 Br1 . . 169.85(10) ?
    N1 Pd1 Br2 . . 167.99(11) ?
    N2 Pd1 Br2 . . 96.02(11) ?
    Br1 Pd1 Br2 . . 86.49(2) ?
    C9 N1 C1 . . 119.3(4) ?
    C9 N1 Pd1 . . 109.1(3) ?
    C1 N1 Pd1 . . 130.2(3) ?
    C10 N2 C18 . . 120.3(4) ?
    C10 N2 Pd1 . . 107.9(3) ?
    C18 N2 Pd1 . . 129.2(3) ?
    N1 C1 C2 . . 119.9(4) ?
    N1 C1 C6 . . 120.1(4) ?
    C2 C1 C6 . . 119.9(5) ?
    C3 C2 C1 . . 119.4(5) ?
    C3 C2 H2 . . 120.3 ?
    C1 C2 H2 . . 120.3 ?
    C2 C3 C4 . . 121.6(5) ?
    C2 C3 H3 . . 119.2 ?
    C4 C3 H3 . . 119.2 ?
    C5 C4 C3 . . 118.8(5) ?
    C5 C4 H4 . . 120.6 ?
    C3 C4 H4 . . 120.6 ?
    C4 C5 C6 . . 122.2(5) ?
    C4 C5 H5 . . 118.9 ?
    C6 C5 H5 . . 118.9 ?
    C7 C6 C5 . . 123.6(5) ?
    C7 C6 C1 . . 118.3(5) ?
    C5 C6 C1 . . 118.0(5) ?
    C8 C7 C6 . . 120.6(5) ?
    C8 C7 H7 . . 119.7 ?
    C6 C7 H7 . . 119.7 ?
    C7 C8 C9 . . 119.2(5) ?
    C7 C8 H8 . . 120.4 ?
    C9 C8 H8 . . 120.4 ?
    N1 C9 C8 . . 121.8(5) ?
    N1 C9 C10 . . 114.9(4) ?
    C8 C9 C10 . . 123.1(4) ?
    N2 C10 C11 . . 121.6(4) ?
    N2 C10 C9 . . 116.2(4) ?
    C11 C10 C9 . . 122.1(4) ?
    C12 C11 C10 . . 118.7(5) ?
    C12 C11 H11 . . 120.7 ?
    C10 C11 H11 . . 120.7 ?
    C11 C12 C13 . . 120.8(5) ?
    C11 C12 H12 . . 119.6 ?
    C13 C12 H12 . . 119.6 ?
    C12 C13 C14 . . 123.4(5) ?
    C12 C13 C18 . . 117.9(5) ?
    C14 C13 C18 . . 118.7(5) ?
    C15 C14 C13 . . 120.7(5) ?
    C15 C14 H14 . . 119.6 ?
    C13 C14 H14 . . 119.6 ?
    C14 C15 C16 . . 120.3(5) ?
    C14 C15 H15 . . 119.9 ?
    C16 C15 H15 . . 119.9 ?
    C17 C16 C15 . . 120.9(5) ?
    C17 C16 H16 . . 119.6 ?
    C15 C16 H16 . . 119.6 ?
    C16 C17 C18 . . 120.4(5) ?
    C16 C17 H17 . . 119.8 ?
    C18 C17 H17 . . 119.8 ?
    N2 C18 C17 . . 121.0(4) ?
    N2 C18 C13 . . 120.1(4) ?
    C17 C18 C13 . . 118.9(4) ?
loop_
    _geom_torsion_atom_site_label_1
    _geom_torsion_atom_site_label_2
    _geom_torsion_atom_site_label_3
    _geom_torsion_atom_site_label_4
    _geom_torsion_site_symmetry_1
    _geom_torsion_site_symmetry_2
    _geom_torsion_site_symmetry_3
    _geom_torsion_site_symmetry_4
    _geom_torsion
    _geom_torsion_publ_flag
    N2 Pd1 N1 C9 . . . . -29.4(3) ?
    Br1 Pd1 N1 C9 . . . . 141.3(3) ?
    Br2 Pd1 N1 C9 . . . . 36.4(7) ?
    N2 Pd1 N1 C1 . . . . 164.1(4) ?
    Br1 Pd1 N1 C1 . . . . -25.1(4) ?
    Br2 Pd1 N1 C1 . . . . -130.0(5) ?
    N1 Pd1 N2 C10 . . . . 30.8(3) ?
    Br1 Pd1 N2 C10 . . . . -34.3(8) ?
    Br2 Pd1 N2 C10 . . . . -138.2(3) ?
    N1 Pd1 N2 C18 . . . . -168.0(4) ?
    Br1 Pd1 N2 C18 . . . . 126.9(5) ?
    Br2 Pd1 N2 C18 . . . . 23.0(4) ?
    C9 N1 C1 C2 . . . . 168.6(4) ?
    Pd1 N1 C1 C2 . . . . -26.1(6) ?
    C9 N1 C1 C6 . . . . -7.3(6) ?
    Pd1 N1 C1 C6 . . . . 158.0(3) ?
    N1 C1 C2 C3 . . . . -176.4(4) ?
    C6 C1 C2 C3 . . . . -0.5(7) ?
    C1 C2 C3 C4 . . . . -2.1(8) ?
    C2 C3 C4 C5 . . . . 2.2(8) ?
    C3 C4 C5 C6 . . . . 0.3(9) ?
    C4 C5 C6 C7 . . . . 174.7(5) ?
    C4 C5 C6 C1 . . . . -2.8(8) ?
    N1 C1 C6 C7 . . . . 1.1(7) ?
    C2 C1 C6 C7 . . . . -174.7(4) ?
    N1 C1 C6 C5 . . . . 178.7(4) ?
    C2 C1 C6 C5 . . . . 2.9(7) ?
    C5 C6 C7 C8 . . . . -172.2(5) ?
    C1 C6 C7 C8 . . . . 5.3(7) ?
    C6 C7 C8 C9 . . . . -5.3(8) ?
    C1 N1 C9 C8 . . . . 7.4(7) ?
    Pd1 N1 C9 C8 . . . . -160.8(4) ?
    C1 N1 C9 C10 . . . . -168.6(4) ?
    Pd1 N1 C9 C10 . . . . 23.2(5) ?
    C7 C8 C9 N1 . . . . -1.0(7) ?
    C7 C8 C9 C10 . . . . 174.6(5) ?
    C18 N2 C10 C11 . . . . -6.7(7) ?
    Pd1 N2 C10 C11 . . . . 156.5(4) ?
    C18 N2 C10 C9 . . . . 169.1(4) ?
    Pd1 N2 C10 C9 . . . . -27.7(4) ?
    N1 C9 C10 N2 . . . . 3.3(6) ?
    C8 C9 C10 N2 . . . . -172.6(4) ?
    N1 C9 C10 C11 . . . . 179.1(4) ?
    C8 C9 C10 C11 . . . . 3.1(7) ?
    N2 C10 C11 C12 . . . . -0.9(7) ?
    C9 C10 C11 C12 . . . . -176.4(4) ?
    C10 C11 C12 C13 . . . . 6.4(7) ?
    C11 C12 C13 C14 . . . . 174.8(5) ?
    C11 C12 C13 C18 . . . . -4.5(7) ?
    C12 C13 C14 C15 . . . . -175.5(5) ?
    C18 C13 C14 C15 . . . . 3.8(8) ?
    C13 C14 C15 C16 . . . . -0.7(8) ?
    C14 C15 C16 C17 . . . . -1.6(8) ?
    C15 C16 C17 C18 . . . . 0.6(7) ?
    C10 N2 C18 C17 . . . . -169.1(4) ?
    Pd1 N2 C18 C17 . . . . 31.7(6) ?
    C10 N2 C18 C13 . . . . 8.5(6) ?
    Pd1 N2 C18 C13 . . . . -150.7(4) ?
    C16 C17 C18 N2 . . . . -179.9(4) ?
    C16 C17 C18 C13 . . . . 2.5(7) ?
    C12 C13 C18 N2 . . . . -3.0(7) ?
    C14 C13 C18 N2 . . . . 177.7(4) ?
    C12 C13 C18 C17 . . . . 174.7(4) ?
    C14 C13 C18 C17 . . . . -4.7(7) ?
loop_
    _geom_hbond_atom_site_label_D
    _geom_hbond_atom_site_label_H
    _geom_hbond_atom_site_label_A
    _geom_hbond_site_symmetry_A
    _geom_hbond_distance_DH
    _geom_hbond_distance_HA
    _geom_hbond_distance_DA
    _geom_hbond_angle_DHA
    C2 H2 Br1 . 0.95 2.73 3.252(5) 115.5
    C14 H14 Br1 1_554 0.95 2.90 3.754(5) 149.9
    C17 H17 Br2 . 0.95 2.85 3.261(5) 107.1
_iucr_refine_instructions_details
;
TITL [PdBr2(biqu)]
CELL 0.71073   8.9390   9.2187  11.1486  72.398  69.318  87.258
ZERR    2.00   0.0005   0.0005   0.0006   0.001   0.001   0.001
LATT  1
SFAC C  H  Br N PD
UNIT 36 24 4  4 2
MERG 2
L.S. 18
OMIT -10   1   0
OMIT 8   5  11
OMIT -1   1  12
OMIT 9   6   4
OMIT -2  -2  10
OMIT 6   5  13
OMIT 8   6  10
OMIT 10   5   6
OMIT 5   3  13
OMIT -10   3   0
OMIT 3   1  13
OMIT 6   4  13
OMIT -9   3   3
OMIT -10   1   1
OMIT 9   6   3
OMIT 2  11   5
OMIT 5   5  13
OMIT 8  -6   6
OMIT -8   4   4
OMIT 8   6   0
OMIT 0   0  12
OMIT -6  -4   5
OMIT 7   5  12
OMIT -3  -1  10
OMIT 5  -5   9
OMIT -8   5   4
OMIT 5   6  13
OMIT -4  -1   9
OMIT -6  -3   6
OMIT -3  -3   9
OMIT -8  -4   2
OMIT 2  11   4
OMIT -8   6   3
OMIT -5   9   5
OMIT -7  -3   5
OMIT -9   4   2
OMIT 9  -5   5
OMIT -1  11   4
OMIT -2   0  11
OMIT 10   5   7
OMIT 1   2  13
OMIT 8  -6   4
OMIT 8   6  11
OMIT -1  -1  11
OMIT -2  11   3
OMIT 2  11   3
ACTA
BOND $H
CONF
EQIV $1 x,y,-1+z
HTAB C2 Br1
HTAB C14 Br1_$1
HTAB C17 Br2
MPLA 5 Pd1 N1 N2 Br1 Br2
MPLA 10 N1 C1 C2 C3 C4 C5 C6 C7 C8 C9
MPLA 10 N2 C10 C11 C12 C13 C14 C15 C16 C17 C18
MPLA 5 Pd1 N1 N2 Br1 Br2
FMAP 2
PLAN -20
TEMP -73
WGHT    0.015200    2.261800
FVAR       0.42349
PD1   5    0.185880    0.235435    0.126818    11.00000    0.02232    0.03082 =
         0.02356   -0.00677   -0.01142    0.00450
BR1   3    0.279830    0.309232    0.279170    11.00000    0.03250    0.06029 =
         0.03120   -0.01631   -0.01675    0.00096
BR2   3    0.464325    0.249915   -0.014694    11.00000    0.02414    0.05219 =
         0.03429   -0.01658   -0.00976    0.00555
N1    4   -0.053480    0.265092    0.217737    11.00000    0.02082    0.02968 =
         0.03136   -0.00853   -0.01030    0.00091
N2    4    0.093496    0.211408   -0.013004    11.00000    0.02250    0.03129 =
         0.02306   -0.00264   -0.01070    0.00062
C1    1   -0.139558    0.260412    0.348794    11.00000    0.02390    0.03058 =
         0.03684   -0.01183   -0.01107   -0.00330
C2    1   -0.088572    0.174236    0.453146    11.00000    0.03351    0.04040 =
         0.03053   -0.00822   -0.01072   -0.00104
AFIX  43
H2    2    0.008297    0.123887    0.433311    11.00000   -1.20000
AFIX   0
C3    1   -0.179979    0.163414    0.584070    11.00000    0.04052    0.04921 =
         0.03208   -0.00812   -0.00703   -0.00873
AFIX  43
H3    2   -0.147050    0.102275    0.654621    11.00000   -1.20000
AFIX   0
C4    1   -0.322183    0.241223    0.616447    11.00000    0.04180    0.06057 =
         0.03467   -0.02085    0.00586   -0.00928
AFIX  43
H4    2   -0.382118    0.235525    0.707276    11.00000   -1.20000
AFIX   0
C5    1   -0.371031    0.323601    0.515981    11.00000    0.02821    0.05319 =
         0.06197   -0.03172    0.00001   -0.00227
AFIX  43
H5    2   -0.466133    0.376224    0.537522    11.00000   -1.20000
AFIX   0
C6    1   -0.285287    0.334204    0.379589    11.00000    0.02136    0.03488 =
         0.04341   -0.01499   -0.00563   -0.00243
C7    1   -0.339306    0.408619    0.273957    11.00000    0.02903    0.03772 =
         0.06717   -0.02552   -0.01666    0.00954
AFIX  43
H7    2   -0.431527    0.465873    0.290888    11.00000   -1.20000
AFIX   0
C8    1   -0.261342    0.399581    0.148378    11.00000    0.02846    0.03205 =
         0.05012   -0.01228   -0.02123    0.00399
AFIX  43
H8    2   -0.303243    0.442741    0.078920    11.00000   -1.20000
AFIX   0
C9    1   -0.117346    0.325433    0.121864    11.00000    0.02833    0.02604 =
         0.04081   -0.00966   -0.01984    0.00181
C10   1   -0.031517    0.298413   -0.007768    11.00000    0.02556    0.02273 =
         0.03344   -0.00460   -0.01541   -0.00246
C11   1   -0.084079    0.352016   -0.118114    11.00000    0.03348    0.03412 =
         0.04784   -0.00838   -0.02712    0.00123
AFIX  43
H11   2   -0.173890    0.412539   -0.112494    11.00000   -1.20000
AFIX   0
C12   1   -0.003359    0.315159   -0.232785    11.00000    0.04603    0.04153 =
         0.03242   -0.00098   -0.02605   -0.00826
AFIX  43
H12   2   -0.030286    0.358815   -0.310757    11.00000   -1.20000
AFIX   0
C13   1    0.119155    0.213415   -0.237070    11.00000    0.03658    0.04344 =
         0.03019   -0.00660   -0.01471   -0.00641
C14   1    0.198497    0.161391   -0.349358    11.00000    0.04578    0.05791 =
         0.02334   -0.00716   -0.01299   -0.01806
AFIX  43
H14   2    0.174560    0.201314   -0.429204    11.00000   -1.20000
AFIX   0
C15   1    0.308174    0.055318   -0.344228    11.00000    0.04029    0.05280 =
         0.03717   -0.02515   -0.00374   -0.00748
AFIX  43
H15   2    0.359655    0.020564   -0.419971    11.00000   -1.20000
AFIX   0
C16   1    0.346286   -0.003784   -0.226854    11.00000    0.03451    0.03846 =
         0.04459   -0.01836   -0.00900   -0.00456
AFIX  43
H16   2    0.421372   -0.080022   -0.223530    11.00000   -1.20000
AFIX   0
C17   1    0.277097    0.046851   -0.118697    11.00000    0.03289    0.03511 =
         0.03048   -0.01128   -0.01041   -0.00007
AFIX  43
H17   2    0.304868    0.006645   -0.040774    11.00000   -1.20000
AFIX   0
C18   1    0.163959    0.159058   -0.121320    11.00000    0.03114    0.03315 =
         0.02663   -0.00933   -0.01286   -0.00476
HKLF 4
REM  [PdBr2(biqu)]
REM R1 =  0.0283 for   2612 Fo > 4sig(Fo)  and  0.0395 for all   3126 data
REM    208 parameters refined using      0 restraints
END
WGHT      0.0152      2.2619
REM Highest difference peak  0.668,  deepest hole -0.649,  1-sigma level  0.126
Q1    1   0.0732  0.2123 -0.4001  11.00000  0.05    0.67
Q2    1  -0.0999  0.2191  0.2782  11.00000  0.05    0.61
Q3    1   0.3551  0.2146  0.4605  11.00000  0.05    0.56
Q4    1  -0.4351  0.3216  0.1370  11.00000  0.05    0.56
Q5    1   0.0033  0.2958  0.4208  11.00000  0.05    0.51
Q6    1   0.4263  0.1507  0.0449  11.00000  0.05    0.49
Q7    1   0.0228  0.0140  0.1550  11.00000  0.05    0.46
Q8    1   0.3734  0.1785 -0.1721  11.00000  0.05    0.46
Q9    1   0.2118  0.3205  0.0653  11.00000  0.05    0.46
Q10   1   0.2305  0.2385  0.0100  11.00000  0.05    0.46
Q11   1   0.1686  0.3590  0.1400  11.00000  0.05    0.45
Q12   1   0.1559  0.2888 -0.2370  11.00000  0.05    0.45
Q13   1   0.2255  0.0916  0.3246  11.00000  0.05    0.45
Q14   1   0.4353  0.3371  0.0189  11.00000  0.05    0.45
Q15   1   0.0144  0.4793  0.4394  11.00000  0.05    0.45
Q16   1   0.2723  0.1220 -0.4445  11.00000  0.05    0.44
Q17   1   0.2524  0.1991  0.3159  11.00000  0.05    0.44
Q18   1  -0.3426  0.2955  0.4400  11.00000  0.05    0.44
Q19   1   0.3196  0.1469 -0.3821  11.00000  0.05    0.43
Q20   1   0.0395  0.3354  0.3412  11.00000  0.05    0.43
;
