# Supplementary material for: (2,2′-Biquinoline-κ2 N,N′)dibromidopalladium(II)
Source: Acta Crystallogr Sect E Struct Rep Online. 2012 Apr 18;68(Pt 5):m618. doi: 10.1107/S1600536812015425 (PMC3344352; doi:10.1107/S1600536812015425)
Supplement: Supplementary file 2 [file e-68-0m618-Isup2.hkl]

# 
# h,k,l, Fc-squared, Fo-squared, sigma(Fo-squared) and status flag 
# 
data_I
_shelx_title ' [PdBr2(biqu)]' 
_shelx_refln_list_code          4 
_shelx_F_calc_maximum      245.86 
_exptl_crystal_F_000       500.00 
_reflns_d_resolution_high  0.8108 
 
loop_ 
 _symmetry_equiv_pos_as_xyz 
 'x, y, z' 
 '-x, -y, -z' 
 
_cell_length_a     8.9390 
_cell_length_b     9.2187 
_cell_length_c    11.1486 
_cell_angle_alpha  72.398 
_cell_angle_beta   69.318 
_cell_angle_gamma  87.258 
 
_shelx_F_squared_multiplier     1.000 
 
loop_ 
 _refln_index_h 
 _refln_index_k 
 _refln_index_l 
 _refln_F_squared_calc 
 _refln_F_squared_meas 
 _refln_F_squared_sigma 
 _refln_observed_status 
   1   0   0      535.93      522.00      8.64 o 
   2   0   0     6371.81     6348.30     79.96 o 
   3   0   0     3208.17     3128.44     40.31 o 
   4   0   0     1544.09     1427.30     44.61 o 
   5   0   0      414.80      413.22     26.54 o 
   6   0   0     1027.56     1028.68     46.00 o 
   7   0   0      210.04      211.38     25.82 o 
   8   0   0     1244.08     1306.92     63.12 o 
   9   0   0      418.39      401.46     40.42 o 
  10   0   0       60.78       83.02     29.16 o 
  -9   1   0       59.62       79.57     25.93 o 
  -8   1   0      201.00      161.70     26.09 o 
  -7   1   0     1971.33     1909.05     65.96 o 
  -6   1   0      502.47      441.88     28.72 o 
  -5   1   0     1899.69     1989.29     55.81 o 
  -4   1   0    12137.90    12330.83    186.79 o 
  -3   1   0     5631.85     5749.35     75.89 o 
  -2   1   0      151.68      128.75      4.60 o 
  -1   1   0    13049.70    13125.16    210.99 o 
   0   1   0       18.59       89.41      3.10 o 
   1   1   0    11201.51    11575.71     85.54 o 
   2   1   0      463.99      429.40     12.16 o 
   3   1   0      723.62      731.59     18.58 o 
   4   1   0     5227.75     5213.95    105.94 o 
   5   1   0      224.98      202.01     21.41 o 
   6   1   0     2148.34     2171.39     72.71 o 
   7   1   0     3759.64     3785.04    107.95 o 
   8   1   0        8.83       21.58     15.95 o 
   9   1   0      240.85      209.71     35.41 o 
  10   1   0     1624.71     1907.99     93.51 o 
 -10   2   0       21.20        5.07     19.18 o 
  -9   2   0      216.80      192.37     35.96 o 
  -8   2   0      542.60      510.24     45.22 o 
  -7   2   0       16.36       16.56      8.09 o 
  -6   2   0       83.39       74.92     10.67 o 
  -5   2   0      498.48      443.54     18.22 o 
  -4   2   0     2119.76     1831.75     33.80 o 
  -3   2   0    14527.82    14712.91    108.75 o 
  -2   2   0     1328.70     1229.06     12.93 o 
  -1   2   0       37.31       47.25      4.13 o 
   0   2   0    60448.15    55185.52    548.97 o 
   1   2   0     4108.24     4394.90     43.88 o 
   2   2   0      265.24      238.38     11.70 o 
   3   2   0     4296.60     4255.92     89.99 o 
   4   2   0      347.71      336.11     25.31 o 
   5   2   0      153.89      155.12     20.41 o 
   6   2   0     1879.63     1646.71     65.68 o 
   7   2   0      216.79      200.17     29.66 o 
   8   2   0     1617.94     1827.59     82.97 o 
   9   2   0      210.03      218.57     38.36 o 
  -9   3   0       19.81       28.27     20.18 o 
  -8   3   0     1185.15     1168.58     64.51 o 
  -7   3   0      506.78      550.89     41.99 o 
  -6   3   0        7.59        7.96      5.48 o 
  -5   3   0     3448.14     3356.98     87.96 o 
  -4   3   0    12472.91    12501.63    131.11 o 
  -3   3   0     6801.83     7406.93    128.24 o 
  -2   3   0     1633.45     1563.35     43.99 o 
  -1   3   0    13462.39    13245.95    170.34 o 
   0   3   0     2506.78     2618.03     32.01 o 
   1   3   0     3992.32     3892.69     44.00 o 
   2   3   0       18.65       14.85      5.34 o 
   3   3   0     4147.05     4145.58     66.00 o 
   4   3   0     1660.61     1581.25     57.26 o 
   5   3   0      454.34      466.70     34.51 o 
   6   3   0     1037.54     1046.25     54.92 o 
   7   3   0     4161.84     4353.27    128.19 o 
   8   3   0        3.82       -3.46     16.17 o 
   9   3   0      260.43      214.45     40.87 o 
  -9   4   0        0.78        1.45     17.68 o 
  -8   4   0      311.81      314.25     35.07 o 
  -7   4   0      471.70      443.00     38.92 o 
  -6   4   0        3.12        9.59     11.71 o 
  -5   4   0     1600.87     1592.07     60.00 o 
  -4   4   0     3098.50     3002.64     79.73 o 
  -3   4   0    12022.10    12328.82    195.60 o 
  -2   4   0     2246.04     2173.29     61.28 o 
  -1   4   0       15.24       14.26      3.83 o 
   0   4   0    11278.67    11380.62    101.84 o 
   1   4   0     1021.30      920.37     20.82 o 
   2   4   0     2892.79     2955.31     42.05 o 
   3   4   0      282.47      233.77     18.07 o 
   4   4   0      551.22      510.58     35.02 o 
   5   4   0       94.41       45.61     16.84 o 
   6   4   0     3549.97     3450.21    108.95 o 
   7   4   0       22.80       12.04     16.73 o 
   8   4   0     1419.88     1523.20     81.91 o 
   9   4   0       10.18       12.38     20.52 o 
  -9   5   0        7.23       26.60     19.24 o 
  -8   5   0     1220.43     1044.46     63.29 o 
  -7   5   0      229.12      204.63     32.56 o 
  -6   5   0      149.68      183.39     27.15 o 
  -5   5   0     1154.58     1098.83     52.41 o 
  -4   5   0     7224.57     7508.07    149.21 o 
  -3   5   0      684.74      672.28     36.91 o 
  -2   5   0      362.30      310.98     11.40 o 
  -1   5   0     3335.06     3301.09     44.53 o 
   0   5   0        9.11        9.83      4.98 o 
   1   5   0     1406.37     1421.14     28.58 o 
   2   5   0      428.20      377.82     15.81 o 
   3   5   0     2424.46     2442.77     54.85 o 
   4   5   0      509.65      457.75     27.43 o 
   5   5   0      181.31      189.41     27.21 o 
   6   5   0      354.42      346.59     38.81 o 
   7   5   0     2791.98     2974.15    111.07 o 
   8   5   0       27.02       72.26     25.70 o 
  -8   6   0      390.02      356.74     42.04 o 
  -7   6   0      914.38     1044.52     61.06 o 
  -6   6   0       60.17       58.43     19.85 o 
  -5   6   0     1347.71     1311.27     61.56 o 
  -4   6   0     1107.94     1100.95     53.08 o 
  -3   6   0     4836.60     4882.25    117.59 o 
  -2   6   0      297.02      277.58     19.81 o 
  -1   6   0      641.76      626.89     18.92 o 
   0   6   0     1392.02     1344.67     29.25 o 
   1   6   0       73.12       60.88      9.01 o 
   2   6   0     1611.24     1616.39     34.65 o 
   3   6   0     1177.42     1142.83     39.19 o 
   4   6   0      207.75      228.55     20.16 o 
   5   6   0       20.80       18.79     16.56 o 
   6   6   0     1407.54     1717.02     82.24 o 
   7   6   0        3.49       -1.84     18.29 o 
  -8   7   0     1011.08     1190.27     72.71 o 
  -7   7   0      535.63      460.28     46.39 o 
  -6   7   0      240.48      261.00     34.90 o 
  -5   7   0      133.21      125.68     26.76 o 
  -4   7   0     3574.96     3573.27    107.50 o 
  -3   7   0       14.56       11.36      9.30 o 
  -2   7   0      174.68      157.56     17.52 o 
  -1   7   0      342.14      314.74     16.01 o 
   0   7   0       75.63       82.21     10.79 o 
   1   7   0        2.43        7.99      6.58 o 
   2   7   0      502.65      498.88     21.76 o 
   3   7   0     1839.67     1872.47     53.46 o 
   4   7   0     1162.50     1240.97     46.15 o 
   5   7   0       86.81      118.52     25.48 o 
   6   7   0       34.34       28.83     21.41 o 
   7   7   0      829.61      917.11     69.47 o 
  -7   8   0      791.14      689.40     57.21 o 
  -6   8   0       38.41       39.59     22.92 o 
  -5   8   0      687.98      649.56     35.72 o 
  -4   8   0      218.86      247.66     23.80 o 
  -3   8   0     1578.54     1571.69    144.58 o 
  -2   8   0       48.94       53.51     14.18 o 
  -1   8   0      610.48      609.09     30.98 o 
   0   8   0      308.60      315.86     33.79 o 
   1   8   0       44.93       42.45     10.89 o 
   2   8   0      807.77      854.84     36.46 o 
   3   8   0     1156.91     1195.23     45.19 o 
   4   8   0      266.66      218.29     30.28 o 
   5   8   0      121.52      128.32     21.84 o 
   6   8   0      695.16      713.82     60.27 o 
  -6   9   0      225.42      232.69     29.36 o 
  -5   9   0       82.53       65.49     17.62 o 
  -4   9   0     1136.41     1130.99     47.47 o 
  -3   9   0       50.81       49.08     15.12 o 
  -2   9   0       23.17       34.71     20.38 o 
  -1   9   0      192.77      220.16     23.23 o 
   0   9   0      300.91      317.04     25.95 o 
   1   9   0       12.75       12.71     15.56 o 
   2   9   0      231.21      299.43     25.29 o 
   3   9   0      231.37      295.73     26.75 o 
   4   9   0      457.47      508.88     34.26 o 
   5   9   0       45.09       48.81     21.41 o 
  -4  10   0      140.83      175.09     25.84 o 
  -3  10   0      355.87      312.32     34.68 o 
  -2  10   0      145.38      174.13     25.54 o 
  -1  10   0      361.58      375.70     42.43 o 
   0  10   0      237.23      234.02     38.31 o 
   1  10   0      180.30      204.02     37.58 o 
   2  10   0      208.90      161.92     33.85 o 
   3  10   0      631.91      656.01     39.78 o 
  -2 -10   1      451.27      524.02     49.57 o 
  -1 -10   1       12.07       -3.51     16.39 o 
   0 -10   1        0.63       -4.85     15.22 o 
   1 -10   1      367.16      408.53     30.33 o 
   2 -10   1       11.25        5.55     13.58 o 
   3 -10   1        9.61       11.37     12.69 o 
   4 -10   1      425.22      453.27     34.50 o 
  -4  -9   1       11.57      -19.01     19.01 o 
  -3  -9   1      874.89      877.35     52.02 o 
  -2  -9   1       20.13       -9.50     10.90 o 
  -1  -9   1      293.73      336.72     37.86 o 
   0  -9   1      167.25      206.99     48.68 o 
   1  -9   1      339.28      382.39     28.24 o 
   2  -9   1       74.27       78.18     27.41 o 
   3  -9   1      519.66      503.56     32.28 o 
   4  -9   1      439.43      403.13     37.30 o 
   5  -9   1      966.05     1042.07     47.27 o 
   6  -9   1       23.76        1.00     12.76 o 
  -5  -8   1      321.90      357.86     43.16 o 
  -4  -8   1      232.02      282.55     30.14 o 
  -3  -8   1       50.26       39.78     13.72 o 
  -2  -8   1      783.46      849.13     30.34 o 
  -1  -8   1        6.84       -0.50      8.14 o 
   0  -8   1      497.35      480.65     25.20 o 
   1  -8   1      946.90     1013.41     40.35 o 
   2  -8   1      126.79      116.75     18.52 o 
   3  -8   1       13.53       28.51     12.14 o 
   4  -8   1     1417.08     1523.10     73.18 o 
   5  -8   1       17.03       22.64     12.92 o 
   6  -8   1      490.13      502.60     70.39 o 
   7  -8   1      481.06      457.82     33.87 o 
  -6  -7   1     1202.88     1320.08     78.01 o 
  -5  -7   1      193.30      201.45     36.69 o 
  -4  -7   1        0.51       -1.61     10.89 o 
  -3  -7   1     1166.67     1200.91     44.22 o 
  -2  -7   1       18.45       29.27      9.03 o 
  -1  -7   1      132.61      125.13     14.23 o 
   0  -7   1      885.04      899.49     27.05 o 
   1  -7   1     1505.68     1475.96     33.66 o 
   2  -7   1      435.91      423.26     25.16 o 
   3  -7   1     1370.72     1403.62     44.96 o 
   4  -7   1      714.30      661.44     32.84 o 
   5  -7   1     2634.27     2669.00     67.96 o 
   6  -7   1       13.24       -9.31     13.77 o 
   7  -7   1        6.96       25.87     17.73 o 
   8  -7   1      710.28      825.22     60.33 o 
  -7  -6   1      583.00      658.45     58.38 o 
  -6  -6   1      273.24      282.58     37.86 o 
  -5  -6   1     1062.63     1020.60     61.45 o 
  -4  -6   1       77.90       73.41     15.55 o 
  -3  -6   1      319.91      300.36     22.30 o 
  -2  -6   1      644.85      627.49     23.09 o 
  -1  -6   1       21.44       18.43      6.87 o 
   0  -6   1     4179.34     4297.02     59.29 o 
   1  -6   1     2767.33     2646.02     43.09 o 
   2  -6   1     1692.65     1648.20     31.56 o 
   3  -6   1      140.72      149.49     22.97 o 
   4  -6   1     4431.05     4452.43     82.19 o 
   5  -6   1        3.11       14.22     13.49 o 
   6  -6   1      837.37      832.86     50.63 o 
   7  -6   1      283.00      219.52     31.34 o 
   8  -6   1       47.48       33.06     21.41 o 
   9  -6   1      158.35      111.07     28.55 o 
  -8  -5   1      121.70       -5.74     13.94 o 
  -7  -5   1      655.50      693.19     56.09 o 
  -6  -5   1     2176.98     2343.91     95.63 o 
  -5  -5   1      130.44      125.79     27.49 o 
  -4  -5   1        1.56        8.14     12.32 o 
  -3  -5   1     1062.52     1066.19     51.27 o 
  -2  -5   1      185.66      157.22     11.99 o 
  -1  -5   1      890.22      893.39     23.76 o 
   0  -5   1     2347.34     2314.31     40.65 o 
   1  -5   1     7568.90     7716.02     80.79 o 
   2  -5   1     1999.33     1940.49     31.83 o 
   3  -5   1     3137.76     3119.14     39.55 o 
   4  -5   1      521.51      514.87     32.67 o 
   5  -5   1     4808.01     4897.25    114.97 o 
   6  -5   1      149.39      123.95     23.25 o 
   7  -5   1       45.05       50.35     18.68 o 
   8  -5   1     1181.63     1163.17     63.68 o 
   9  -5   1       20.39       50.80     21.52 o 
  -8  -4   1       86.03      105.88     31.00 o 
  -7  -4   1      955.84      928.37     61.39 o 
  -6  -4   1      315.49      319.66     35.57 o 
  -5  -4   1      661.78      651.20     44.05 o 
  -4  -4   1       14.66        5.13     12.60 o 
  -3  -4   1     3579.33     3486.82     65.09 o 
  -2  -4   1      872.87      824.49     22.18 o 
  -1  -4   1     1018.40     1030.24     23.51 o 
   0  -4   1    10960.36    11283.68    104.46 o 
   1  -4   1     7837.16     7807.38     77.12 o 
   2  -4   1     3389.10     3477.59     42.25 o 
   3  -4   1      546.50      567.35     17.06 o 
   4  -4   1     5169.84     5134.42     62.69 o 
   5  -4   1        8.69        9.14      9.87 o 
   6  -4   1      153.22      148.48     24.25 o 
   7  -4   1      228.58      196.83     27.82 o 
   8  -4   1      441.01      452.09     41.65 o 
   9  -4   1      202.58      135.21     30.00 o 
  -8  -3   1      142.21      160.81     33.45 o 
  -7  -3   1      414.57      446.40     42.71 o 
  -6  -3   1     2111.21     2182.66     83.86 o 
  -5  -3   1      121.11      114.30     22.02 o 
  -4  -3   1     1794.26     1763.69     63.51 o 
  -3  -3   1      870.72      884.49     40.82 o 
  -2  -3   1     4873.47     4983.73     71.66 o 
  -1  -3   1     3919.84     3860.37     46.56 o 
   0  -3   1     4777.67     4911.83     52.55 o 
   1  -3   1     9273.29     9319.50     83.39 o 
   2  -3   1     3496.44     3300.42     43.16 o 
   3  -3   1     1344.74     1319.88     23.46 o 
   4  -3   1     1138.11     1190.78     24.21 o 
   5  -3   1     3327.96     3384.67     37.43 o 
   6  -3   1      325.96      285.81     11.37 o 
   7  -3   1     1514.79     1442.19     63.01 o 
   8  -3   1     1572.00     1388.27     67.36 o 
   9  -3   1      749.14      680.03     51.69 o 
  10  -3   1      268.83      237.20     40.98 o 
  -9  -2   1      704.60      677.02     57.77 o 
  -8  -2   1       37.17       49.62     21.52 o 
  -7  -2   1      694.15      659.56     48.01 o 
  -6  -2   1      309.38      356.02     33.85 o 
  -5  -2   1      196.72      191.36     22.81 o 
  -4  -2   1      650.77      586.30     34.35 o 
  -3  -2   1    12522.54    12268.49    201.06 o 
  -2  -2   1       12.63        7.86      6.36 o 
  -1  -2   1     8394.89     8476.48     79.45 o 
   0  -2   1    25371.92    25650.55    195.99 o 
   1  -2   1    24198.71    23420.45    247.07 o 
   2  -2   1     1402.21     1399.17     22.36 o 
   3  -2   1       45.43       45.08      5.31 o 
   4  -2   1     2275.48     2151.69     36.50 o 
   5  -2   1      134.50      145.96      8.01 o 
   6  -2   1      279.65      247.08     13.43 o 
   7  -2   1      238.94      256.71     18.62 o 
   8  -2   1     1742.30     1802.78     76.72 o 
   9  -2   1      398.35      322.17     39.76 o 
  10  -2   1      604.48      641.39     55.31 o 
  -9  -1   1      667.91      643.39     54.03 o 
  -8  -1   1        4.43       -0.95     14.44 o 
  -7  -1   1      851.65      877.41     51.30 o 
  -6  -1   1      714.28      732.11     43.44 o 
  -5  -1   1      119.94       72.15     16.34 o 
  -4  -1   1     6725.25     7042.66    134.93 o 
  -3  -1   1      690.87      686.72     31.06 o 
  -2  -1   1     9385.67     8955.45    142.80 o 
  -1  -1   1    12972.98    12989.33    186.57 o 
   0  -1   1     9358.23     9551.35     97.52 o 
   1  -1   1    11780.31    11943.42     93.85 o 
   2  -1   1     9470.95     9944.45     98.29 o 
   3  -1   1       87.63      131.31     10.93 o 
   4  -1   1     1484.49     1432.32     40.15 o 
   5  -1   1      131.55      106.20      9.06 o 
   6  -1   1      411.15      424.04     17.15 o 
   7  -1   1     4714.46     4945.42    114.64 o 
   8  -1   1     1856.62     1802.61     69.20 o 
   9  -1   1     1259.08     1276.15     47.16 o 
  10  -1   1      501.67      506.40     51.46 o 
  -9   0   1      349.70      429.84     42.04 o 
  -8   0   1        9.26      -12.88     12.88 o 
  -7   0   1       24.53       36.47     15.22 o 
  -6   0   1      656.98      768.01     41.15 o 
  -5   0   1      366.76      357.58     26.09 o 
  -4   0   1       22.53       11.32      7.58 o 
  -3   0   1    23173.46    22146.01    311.74 o 
  -2   0   1     3318.02     3376.44     64.35 o 
  -1   0   1     1785.64     1728.12     35.85 o 
   0   0   1    12834.25    12600.35    461.32 o 
   2   0   1     1123.73     1269.28     30.67 o 
   3   0   1      830.21      799.68     27.21 o 
   5   0   1       52.96       42.95      6.94 o 
   6   0   1      386.70      336.19     16.60 o 
   7   0   1      811.96      811.28     44.66 o 
   8   0   1     2441.34     2667.25     90.22 o 
   9   0   1      840.04      903.73     57.04 o 
  10   0   1      533.72      567.90     49.29 o 
  -9   1   1      486.64      473.50     48.68 o 
  -8   1   1      184.64      168.53     30.33 o 
  -7   1   1     1730.34     1776.63     66.07 o 
  -6   1   1       18.83       16.73      9.87 o 
  -5   1   1       12.02        9.70      7.53 o 
  -4   1   1    13689.15    13333.36    203.13 o 
  -3   1   1     2718.38     2586.18     55.14 o 
  -2   1   1    10723.42    10580.21    108.04 o 
  -1   1   1      780.75      839.73     19.99 o 
   0   1   1    10736.09    10914.41    104.45 o 
   1   1   1     7590.72     8140.85     81.91 o 
   2   1   1     2941.67     3077.54     41.53 o 
   3   1   1      791.01      838.38     30.83 o 
   4   1   1     5869.03     5955.80     71.84 o 
   5   1   1       32.38       50.07      8.84 o 
   6   1   1        7.32        4.72      6.26 o 
   7   1   1     4503.93     4785.06    122.22 o 
   8   1   1     2919.75     3191.94    104.16 o 
   9   1   1      612.91      648.52     51.52 o 
  10   1   1      192.23      145.58     32.23 o 
  -9   2   1        4.15        6.30     18.62 o 
  -8   2   1      327.21      329.53     38.36 o 
  -7   2   1      183.20      165.90     17.10 o 
  -6   2   1     1839.92     1862.70     44.60 o 
  -5   2   1     1270.71     1296.98     33.21 o 
  -4   2   1       43.90       31.12      6.46 o 
  -3   2   1    28360.75    28449.74    267.73 o 
  -2   2   1     2186.11     2169.89     30.95 o 
  -1   2   1     4767.39     4846.58     54.21 o 
   0   2   1      652.85      613.10     25.12 o 
   1   2   1     3756.41     3758.40     36.74 o 
   2   2   1    32446.73    33687.86    354.68 o 
   3   2   1     1081.70      953.92     19.00 o 
   4   2   1      186.01      156.77     11.00 o 
   5   2   1     3646.82     3705.42     59.22 o 
   6   2   1      863.59      817.14     28.40 o 
   7   2   1     2883.22     3007.43     97.47 o 
   8   2   1     1815.95     1910.28     81.30 o 
   9   2   1     1027.30     1135.80     68.75 o 
  10   2   1      256.03      268.03     39.48 o 
  -9   3   1      134.31       94.40     28.72 o 
  -8   3   1      349.54      308.73     35.80 o 
  -7   3   1     3110.88     3017.08     98.86 o 
  -6   3   1        0.47        7.08      8.84 o 
  -5   3   1      544.87      515.98     19.49 o 
  -4   3   1     8944.08     8868.43    101.98 o 
  -3   3   1     4532.85     4657.72     57.64 o 
  -2   3   1     2283.03     2085.69     54.31 o 
  -1   3   1       58.58       64.79      2.93 o 
   0   3   1     3601.50     3568.48     34.27 o 
   1   3   1    10178.65    10594.69     92.42 o 
   2   3   1       75.86       86.15      6.87 o 
   3   3   1       79.41       73.69      7.45 o 
   4   3   1     5481.45     5383.07     73.01 o 
   5   3   1        6.14        5.84      6.50 o 
   6   3   1      238.49      219.85     28.72 o 
   7   3   1     2909.97     3211.56    105.55 o 
   8   3   1     3268.27     3483.50    118.10 o 
   9   3   1      216.20      220.47     39.70 o 
  10   3   1       23.80        2.06     21.19 o 
  -9   4   1        5.61       16.34     18.57 o 
  -8   4   1      658.45      671.05     52.64 o 
  -7   4   1      455.03      364.32     37.92 o 
  -6   4   1     2733.48     2654.59     87.88 o 
  -5   4   1      911.37      830.80     45.28 o 
  -4   4   1      428.97      351.78     27.43 o 
  -3   4   1    12312.62    12517.56    202.40 o 
  -2   4   1      880.32      743.15     35.96 o 
  -1   4   1       25.58       32.41      6.94 o 
   0   4   1     3794.19     3746.00     33.81 o 
   1   4   1      917.05      904.79     15.38 o 
   2   4   1     3466.03     3704.63     37.69 o 
   3   4   1      783.91      682.59     19.06 o 
   4   4   1     1584.36     1562.02     31.80 o 
   5   4   1     3142.86     3193.22     95.07 o 
   6   4   1      625.63      625.33     45.22 o 
   7   4   1     1474.41     1608.85     75.33 o 
   8   4   1     1065.88     1108.81     67.52 o 
   9   4   1      352.30      412.83     48.23 o 
  -9   5   1       34.84        6.80     17.45 o 
  -8   5   1      180.10      194.21     35.63 o 
  -7   5   1     3758.43     3914.56    119.94 o 
  -6   5   1       70.27       70.42     21.80 o 
  -5   5   1      880.15      880.98     49.35 o 
  -4   5   1     4665.63     4492.72    109.29 o 
  -3   5   1     3114.48     3156.36     85.70 o 
  -2   5   1      566.55      499.20     31.95 o 
  -1   5   1      308.57      352.26     13.86 o 
   0   5   1       15.27        5.86      4.14 o 
   1   5   1     1966.79     1968.63     32.52 o 
   2   5   1     3012.27     2934.34     42.45 o 
   3   5   1       12.61       15.06      7.26 o 
   4   5   1     7329.84     7290.01    109.67 o 
   5   5   1     1258.53     1218.81     49.93 o 
   6   5   1      794.47      683.15     49.23 o 
   7   5   1      751.35      775.04     55.59 o 
   8   5   1     1310.02     1456.80     81.69 o 
   9   5   1       26.67       -7.97      8.59 o 
  -8   6   1      970.31     1047.64     66.74 o 
  -7   6   1      165.18      117.82     29.44 o 
  -6   6   1     1950.93     1978.41     81.30 o 
  -5   6   1      242.70      228.33     30.56 o 
  -4   6   1      244.96      222.59     28.38 o 
  -3   6   1     3669.62     3555.65     99.31 o 
  -2   6   1      322.60      274.83     27.27 o 
  -1   6   1      723.68      758.09     29.08 o 
   0   6   1     2312.94     2290.38     37.28 o 
   1   6   1        5.69        4.64      5.13 o 
   2   6   1        5.47        4.48      4.97 o 
   3   6   1     3940.63     3858.49    102.09 o 
   4   6   1     1389.92     1344.73     44.06 o 
   5   6   1     3689.37     3523.84     78.20 o 
   6   6   1      114.70      101.26     26.76 o 
   7   6   1      696.86      765.73     58.77 o 
   8   6   1      168.88       -8.98     15.67 o 
  -8   7   1      149.24      226.71     40.54 o 
  -7   7   1     2408.21     2596.27    104.27 o 
  -6   7   1       30.54       34.57     20.24 o 
  -5   7   1      560.36      609.61     46.06 o 
  -4   7   1     1914.84     1826.36     76.78 o 
  -3   7   1      308.13      295.24     32.28 o 
  -2   7   1      110.18      110.69     16.70 o 
  -1   7   1      472.22      428.04     28.24 o 
   0   7   1       34.25       37.73     10.97 o 
   1   7   1     1542.02     1546.18     33.77 o 
   2   7   1      797.75      738.44     24.21 o 
   3   7   1       44.58       23.73     11.35 o 
   4   7   1     2349.78     2513.70     82.44 o 
   5   7   1      328.54      319.42     26.45 o 
   6   7   1      627.47      641.28     52.91 o 
   7   7   1      862.10      810.28     62.06 o 
  -7   8   1       20.54       19.96     19.29 o 
  -6   8   1      623.27      641.89     54.25 o 
  -5   8   1       52.26       59.88     23.25 o 
  -4   8   1        0.26       22.36     17.95 o 
  -3   8   1     1116.10     1095.10     42.23 o 
  -2   8   1        3.99        5.47      9.21 o 
  -1   8   1      534.72      487.35     27.30 o 
   0   8   1     1807.03     1896.94     67.50 o 
   1   8   1        1.45       -1.56      6.99 o 
   2   8   1      493.18      479.65     33.26 o 
   3   8   1     2265.35     2273.93     60.86 o 
   4   8   1      436.48      478.31     30.40 o 
   5   8   1      824.42      760.09     76.92 o 
   6   8   1      156.62       82.91     28.77 o 
  -6   9   1        8.25       30.78     21.63 o 
  -5   9   1       24.45       36.21     14.90 o 
  -4   9   1      752.40      731.68     38.76 o 
  -3   9   1       50.27       51.92     18.43 o 
  -2   9   1        4.88        9.90     11.34 o 
  -1   9   1     1024.67     1053.47     42.15 o 
   0   9   1      210.02      187.96     22.77 o 
   1   9   1     1202.56     1303.29     68.64 o 
   2   9   1      436.71      448.93     28.66 o 
   3   9   1       48.05       33.89     16.06 o 
   4   9   1      661.65      725.20     67.08 o 
   5   9   1      212.67      200.90     36.91 o 
  -4  10   1       28.93       23.39     14.42 o 
  -3  10   1      337.01      383.78     30.69 o 
  -2  10   1      131.40      163.03     22.86 o 
  -1  10   1      205.39      162.42     32.51 o 
   0  10   1      896.96     1039.00     66.52 o 
   1  10   1        0.93        6.47     17.23 o 
   2  10   1      235.59      164.10     35.46 o 
   3  10   1      818.53      888.60     42.44 o 
   4  10   1       43.28       13.96     28.27 o 
  -1  11   1      453.99      473.22     50.35 o 
   0  11   1       65.72       97.52     30.17 o 
   0 -10   2        7.79        0.95     17.95 o 
   1 -10   2      748.18      834.59     63.40 o 
   2 -10   2        5.05       10.37     20.74 o 
   3 -10   2      257.28      236.19     43.10 o 
  -3  -9   2      237.40      210.71     26.73 o 
  -2  -9   2       13.44        8.41     12.40 o 
  -1  -9   2       89.09       77.46     18.59 o 
   0  -9   2      121.90      150.69     22.30 o 
   1  -9   2        2.44       -1.92     10.59 o 
   2  -9   2      809.08      893.51     41.27 o 
   3  -9   2        8.87        6.08     12.61 o 
   4  -9   2      196.01      156.31     22.72 o 
   5  -9   2      860.57      911.48     65.52 o 
  -5  -8   2      456.95      617.36     57.82 o 
  -4  -8   2       21.84       12.60     20.24 o 
  -3  -8   2        2.93       -6.68     10.73 o 
  -2  -8   2      818.31      884.29     32.31 o 
  -1  -8   2        3.66       13.30      9.23 o 
   0  -8   2        8.39       -1.23      8.34 o 
   1  -8   2     2114.27     2233.32    103.49 o 
   2  -8   2       54.27       78.99     15.46 o 
   3  -8   2      475.12      545.91     35.35 o 
   4  -8   2     1446.22     1490.51     51.31 o 
   5  -8   2      391.53      340.06     27.24 o 
   6  -8   2      443.81      427.04     31.48 o 
   7  -8   2       10.07       -1.78     18.85 o 
  -6  -7   2      472.48      632.63     59.33 o 
  -5  -7   2      205.57      220.19     40.03 o 
  -4  -7   2        6.56       -5.85     16.23 o 
  -3  -7   2      186.47      221.60     22.34 o 
  -2  -7   2       87.13       79.89     13.19 o 
  -1  -7   2       69.16       77.68     12.24 o 
   0  -7   2     1627.91     1659.05     38.63 o 
   1  -7   2       67.62       74.24     11.11 o 
   2  -7   2     3606.16     3704.18    120.94 o 
   3  -7   2       55.97       32.34     11.47 o 
   4  -7   2      559.63      561.85     30.60 o 
   5  -7   2     1198.30     1184.98     44.08 o 
   6  -7   2      528.80      529.84     42.79 o 
   7  -7   2       14.84       20.26     14.94 o 
   8  -7   2      663.77      637.06     38.21 o 
  -7  -6   2      273.49      272.99     41.48 o 
  -6  -6   2        7.87        9.70     19.46 o 
  -5  -6   2      960.21     1070.61     65.96 o 
  -4  -6   2        6.03       16.11     16.73 o 
  -3  -6   2      316.19      329.18     24.22 o 
  -2  -6   2     2019.62     2012.25     60.76 o 
  -1  -6   2      285.89      272.45     19.71 o 
   0  -6   2        9.60       13.92      6.95 o 
   1  -6   2     6755.10     7124.94    148.63 o 
   2  -6   2       95.13       96.97     10.60 o 
   3  -6   2      849.54      872.62     54.64 o 
   4  -6   2     1661.81     1622.51     59.10 o 
   5  -6   2      202.89      169.95     18.60 o 
   6  -6   2      411.37      360.40     25.56 o 
   7  -6   2       80.68       53.47     20.02 o 
   8  -6   2       14.56       11.99     15.05 o 
   9  -6   2      646.40      718.17     56.20 o 
  -7  -5   2        0.22       18.62     18.40 o 
  -6  -5   2      617.47      686.27     55.14 o 
  -5  -5   2      366.19      298.81     37.30 o 
  -4  -5   2      190.77      210.99     29.05 o 
  -3  -5   2     1003.88      974.46     35.76 o 
  -2  -5   2      451.31      404.50     18.53 o 
  -1  -5   2      609.37      583.54     26.29 o 
   0  -5   2     4028.02     4041.54     55.88 o 
   1  -5   2      427.87      457.61     17.21 o 
   2  -5   2     5951.87     5930.22     90.82 o 
   3  -5   2      144.49      109.83      9.24 o 
   4  -5   2      305.39      277.54     19.02 o 
   5  -5   2     1649.00     1664.38     61.00 o 
   6  -5   2      519.74      525.30     36.63 o 
   7  -5   2      159.11      131.98     25.65 o 
   8  -5   2     2154.21     2217.90     85.98 o 
   9  -5   2        0.75       29.27     18.57 o 
  -7  -4   2       95.72       77.78     25.93 o 
  -6  -4   2       44.81       68.92     22.53 o 
  -5  -4   2      604.00      621.37     46.11 o 
  -4  -4   2      340.17      382.45     33.79 o 
  -3  -4   2     2747.46     2688.38     83.64 o 
  -2  -4   2     6515.21     6445.15     77.13 o 
  -1  -4   2     1143.00     1106.73     25.95 o 
   0  -4   2      123.91      125.37      9.93 o 
   1  -4   2    14111.45    14609.44    129.82 o 
   2  -4   2     1790.80     1812.44     30.52 o 
   3  -4   2      811.19      700.49     17.67 o 
   4  -4   2      925.21      885.69     20.13 o 
   5  -4   2       54.52       55.92      7.51 o 
   6  -4   2       76.54       54.87     15.17 o 
   7  -4   2      679.75      666.65     43.10 o 
   8  -4   2      290.47      321.33     34.12 o 
   9  -4   2     1783.74     1770.38     80.12 o 
  10  -4   2       58.67       41.32     21.75 o 
  -8  -3   2       26.57       20.24     19.85 o 
  -7  -3   2      403.29      389.92     42.04 o 
  -6  -3   2     1010.70     1008.95     58.82 o 
  -5  -3   2        7.35       15.11     12.88 o 
  -4  -3   2     1045.93     1041.56     50.52 o 
  -3  -3   2     4327.80     4163.52    102.65 o 
  -2  -3   2     2807.50     2714.48     73.94 o 
  -1  -3   2     4374.74     4344.72     53.47 o 
   0  -3   2     8349.64     8430.43     81.69 o 
   1  -3   2        6.21        6.29      3.59 o 
   2  -3   2     5913.83     5693.44     58.81 o 
   3  -3   2     1494.94     1492.73     37.67 o 
   4  -3   2      332.92      307.61     13.22 o 
   5  -3   2     2287.69     2241.16     40.58 o 
   6  -3   2        6.89        5.39      5.48 o 
   7  -3   2      545.82      567.51     39.53 o 
   8  -3   2     4547.84     4741.24    126.18 o 
   9  -3   2        8.57        7.47     14.27 o 
  10  -3   2      271.48      319.72     40.87 o 
  -9  -2   2       13.18      -10.87     15.11 o 
  -8  -2   2      372.75      351.56     41.60 o 
  -7  -2   2       11.05       30.22     17.56 o 
  -6  -2   2      618.08      529.15     40.93 o 
  -5  -2   2      185.18      166.16     23.36 o 
  -4  -2   2     1923.85     1883.68     65.85 o 
  -3  -2   2     5090.34     4869.54    107.67 o 
  -2  -2   2    15494.82    14841.45    231.84 o 
  -1  -2   2      320.35      268.33     10.82 o 
   0  -2   2       20.17       18.37      3.88 o 
   1  -2   2    17012.12    17371.74    190.24 o 
   2  -2   2     2650.43     2771.49     32.65 o 
   3  -2   2       28.70       31.53      5.49 o 
   4  -2   2     1231.51     1170.57     26.01 o 
   5  -2   2       50.94       28.46      6.42 o 
   6  -2   2      259.15      256.11     19.46 o 
   7  -2   2     2036.54     2097.09     35.74 o 
   8  -2   2      185.85      185.95     30.33 o 
   9  -2   2     3016.03     3160.88    107.45 o 
  10  -2   2       21.72       31.00     21.47 o 
  -9  -1   2      590.99      666.70     55.42 o 
  -8  -1   2       45.80       36.52     18.34 o 
  -7  -1   2     1592.60     1583.92     71.54 o 
  -6  -1   2     1236.98     1204.77     57.60 o 
  -5  -1   2      844.00      840.56     44.33 o 
  -4  -1   2     1884.08     1782.37     59.77 o 
  -3  -1   2    12887.67    12060.46    197.72 o 
  -2  -1   2     3093.29     2992.71     69.42 o 
  -1  -1   2     7298.73     7103.43    118.99 o 
   0  -1   2     5157.93     5136.46     74.30 o 
   1  -1   2      161.79      177.29     10.86 o 
   2  -1   2     5620.95     5770.85     52.74 o 
   3  -1   2      702.37      725.64     17.65 o 
   4  -1   2     2732.47     2782.06     61.95 o 
   5  -1   2     5803.29     5754.03    108.51 o 
   6  -1   2      666.16      612.34     33.01 o 
   7  -1   2      380.85      346.51     18.32 o 
   8  -1   2     6814.65     7165.29     97.46 o 
   9  -1   2       93.78      125.30     19.77 o 
  10  -1   2      276.37      239.48     40.48 o 
  -9   0   2       69.97       47.90     21.80 o 
  -8   0   2       50.31       55.59     19.91 o 
  -7   0   2       37.31       36.97     15.95 o 
  -6   0   2     2285.28     2275.55     76.00 o 
  -5   0   2      516.99      517.55     32.73 o 
  -4   0   2     3366.34     3219.20     79.46 o 
  -3   0   2     5737.10     5410.39    104.27 o 
  -2   0   2    25609.02    25044.77    347.37 o 
  -1   0   2       49.29       75.94     10.32 o 
   0   0   2      134.61      128.45      7.43 o 
   1   0   2     6786.10     7154.97     63.69 o 
   2   0   2     1596.48     1784.70     28.54 o 
   3   0   2     4920.69     5335.17     93.67 o 
   4   0   2     3621.74     3660.42     77.23 o 
   5   0   2     2234.21     2213.27     60.72 o 
   7   0   2     4291.06     4571.11     71.29 o 
   8   0   2        5.17        5.77      9.00 o 
   9   0   2     3305.57     3580.80    113.36 o 
  10   0   2        6.22       10.37     18.23 o 
  -9   1   2      224.71       55.54     22.81 o 
  -8   1   2       65.60       55.61     15.10 o 
  -7   1   2     3498.50     3524.87     74.04 o 
  -6   1   2     2448.78     2246.28     71.37 o 
  -5   1   2     2074.44     1999.38     61.22 o 
  -4   1   2      512.26      514.09     27.38 o 
  -3   1   2    13819.84    13486.97    203.57 o 
  -2   1   2      958.28      876.86     21.08 o 
  -1   1   2     3646.14     3714.89     46.91 o 
   0   1   2      889.29      867.98     32.48 o 
   1   1   2      272.07      308.25      7.30 o 
   2   1   2     2584.66     2623.29     36.84 o 
   3   1   2       87.95       56.15     10.15 o 
   4   1   2     7699.98     7703.84    135.27 o 
   5   1   2    11775.80    12048.19    200.79 o 
   6   1   2     1599.15     1570.68     37.18 o 
   7   1   2        5.96        4.25      6.87 o 
   8   1   2     6444.04     7093.74    103.79 o 
   9   1   2      319.81      359.31     40.82 o 
  10   1   2      136.97      148.87     34.35 o 
  -9   2   2       52.12       16.45     21.13 o 
  -8   2   2      524.90      457.55     44.50 o 
  -7   2   2       95.27       93.12     20.32 o 
  -6   2   2     4468.91     4355.08    169.59 o 
  -5   2   2     1286.71     1147.19     32.69 o 
  -4   2   2     4021.94     3949.19     90.36 o 
  -3   2   2     2364.75     2184.00     38.67 o 
  -2   2   2    15935.28    16200.29    222.84 o 
  -1   2   2     1117.06     1195.08     22.17 o 
   0   2   2     4518.75     4761.39     55.54 o 
   1   2   2     8597.88     8781.77     92.83 o 
   2   2   2     1397.93     1383.78     33.15 o 
   3   2   2     1742.72     1724.21     45.72 o 
   4   2   2     7290.70     7193.04    133.60 o 
   6   2   2      966.15      969.07     30.38 o 
   7   2   2     3279.68     3545.47     65.96 o 
   8   2   2       59.94       51.30     20.69 o 
   9   2   2     1713.44     1923.38     87.60 o 
  10   2   2        9.13       16.73     20.97 o 
  -9   3   2      127.21       21.91     20.07 o 
  -8   3   2       14.87       24.92     17.95 o 
  -7   3   2     3133.88     3215.36    106.11 o 
  -6   3   2     2843.45     2618.13     87.48 o 
  -5   3   2     1307.07     1253.25     71.09 o 
  -4   3   2      131.38      128.39     10.90 o 
  -3   3   2     8226.22     8235.03     95.37 o 
  -2   3   2      122.98      123.79      7.62 o 
  -1   3   2      246.40      264.88     19.57 o 
   0   3   2       43.73       75.34     27.46 o 
   1   3   2     1779.30     1737.07     31.68 o 
   2   3   2       18.62       11.35      4.61 o 
   3   3   2     1427.27     1338.75     32.39 o 
   4   3   2     6681.37     6583.94    129.81 o 
   5   3   2    12201.67    12921.64    154.62 o 
   6   3   2      579.68      587.29     25.20 o 
   7   3   2       90.01       92.38     17.81 o 
   8   3   2     3244.00     3399.64    113.91 o 
   9   3   2      112.44      116.93     30.56 o 
  10   3   2       14.04       29.16     21.19 o 
  -8   4   2      251.54      239.87     34.12 o 
  -7   4   2      860.43      828.23     54.98 o 
  -6   4   2     2381.07     2390.30     86.09 o 
  -5   4   2     1835.80     1691.48     66.52 o 
  -4   4   2     1023.47     1020.82     47.39 o 
  -3   4   2     1178.85     1107.53     46.22 o 
  -2   4   2     5378.76     5644.52    113.80 o 
  -1   4   2     1322.87     1294.02     23.93 o 
   0   4   2     5171.04     5204.50     90.91 o 
   1   4   2     2128.41     2116.14     29.01 o 
   2   4   2     7124.80     7367.68     70.90 o 
   3   4   2     1856.95     1681.62     29.38 o 
   4   4   2    17561.40    18399.06    154.40 o 
   5   4   2     1678.48     1735.06     35.45 o 
   6   4   2     1218.41     1176.02     68.22 o 
   7   4   2      413.86      477.87     35.29 o 
   8   4   2       57.27       51.07     21.91 o 
   9   4   2      165.15      155.84     35.29 o 
  -8   5   2      127.21      106.05     29.55 o 
  -7   5   2     2476.81     2677.96    100.53 o 
  -6   5   2     2448.09     2410.37     89.44 o 
  -5   5   2      371.20      380.10     34.18 o 
  -4   5   2       37.38       59.83     16.67 o 
  -3   5   2     1621.24     1677.04     61.84 o 
  -2   5   2      361.13      322.90     26.88 o 
  -1   5   2     1072.18     1055.44     17.27 o 
   0   5   2      530.23      482.52     12.57 o 
   1   5   2     4956.63     4778.85     44.19 o 
   2   5   2      223.32      180.31      8.24 o 
   3   5   2      158.33      115.66     10.00 o 
   4   5   2     2665.73     2589.95     43.06 o 
   5   5   2     4596.48     4714.07     72.20 o 
   6   5   2      310.49      297.44     21.43 o 
   7   5   2        1.44        6.36     14.78 o 
   8   5   2     1234.19     1185.53     72.21 o 
   9   5   2        5.23       -3.01     19.01 o 
  -8   6   2      148.25       99.31     28.44 o 
  -7   6   2      935.65      984.02     63.68 o 
  -6   6   2     1472.01     1599.04     75.16 o 
  -5   6   2     1219.06     1163.45     60.89 o 
  -4   6   2      151.93      177.98     29.05 o 
  -3   6   2      928.13      905.57     48.68 o 
  -2   6   2      864.69      827.40     45.33 o 
  -1   6   2      191.79      162.84     24.39 o 
   0   6   2     3923.80     3811.76     61.19 o 
   1   6   2     2211.25     2129.65     28.47 o 
   2   6   2     3045.94     3124.23     37.09 o 
   3   6   2      683.36      607.90     20.21 o 
   4   6   2     6698.41     6635.14     79.44 o 
   5   6   2     1076.11      969.24     41.21 o 
   6   6   2       44.79       69.59     22.36 o 
   7   6   2       46.08       64.23     24.03 o 
   8   6   2      109.79       59.27     25.37 o 
  -7   7   2      813.51      760.99     58.99 o 
  -6   7   2      647.84      650.20     51.63 o 
  -5   7   2       29.50       26.15     18.29 o 
  -4   7   2      460.10      377.26     38.58 o 
  -3   7   2      272.93      211.66     30.11 o 
  -2   7   2      518.52      651.14     44.16 o 
  -1   7   2     1538.64     1547.70     43.31 o 
   0   7   2      463.99      440.71     17.04 o 
   1   7   2     5335.94     5579.16    107.94 o 
   2   7   2      479.45      459.69     25.07 o 
   3   7   2      620.22      587.66     28.83 o 
   4   7   2       55.53       47.45     16.62 o 
   5   7   2     1574.05     1654.84     54.11 o 
   6   7   2       14.10        8.30     11.10 o 
   7   7   2      506.16      403.58     43.83 o 
   8   7   2      149.10      180.82     38.25 o 
  -7   8   2      279.66       74.60     24.81 o 
  -6   8   2      592.91      548.55     52.02 o 
  -5   8   2      174.59      141.18     32.84 o 
  -4   8   2        6.54       -8.31     14.27 o 
  -3   8   2     1388.86     1516.12     73.04 o 
  -2   8   2       45.21       44.28     12.65 o 
  -1   8   2      112.39      137.11     17.84 o 
   0   8   2     1990.07     1981.00     51.94 o 
   1   8   2     1606.58     1656.76     50.61 o 
   2   8   2      884.84      875.56     55.03 o 
   3   8   2      247.47      192.28     20.47 o 
   4   8   2     1176.21     1092.86     43.36 o 
   5   8   2      157.20      145.77     24.23 o 
   6   8   2       30.71       18.13     13.96 o 
   7   8   2       27.71        0.06     17.84 o 
  -6   9   2      220.06      251.30     43.83 o 
  -5   9   2        2.54        2.62     17.29 o 
  -4   9   2      508.12      528.25     49.96 o 
  -3   9   2        1.41       -2.38      9.80 o 
  -2   9   2      507.66      548.70     31.86 o 
  -1   9   2      556.41      533.30     30.77 o 
   0   9   2      303.27      384.73     41.82 o 
   1   9   2     1396.72     1475.75     74.66 o 
   2   9   2      140.51      149.96     19.33 o 
   3   9   2      209.71      209.89     23.55 o 
   4   9   2      157.84      185.79     22.93 o 
   5   9   2      603.83      642.45     52.08 o 
   6   9   2       45.69       12.31     19.93 o 
  -4  10   2       14.59       17.22     12.90 o 
  -3  10   2      932.93     1001.84     45.86 o 
  -2  10   2        0.17       10.76     12.72 o 
  -1  10   2      148.95      158.07     34.51 o 
   0  10   2      963.24     1078.53     68.69 o 
   1  10   2      622.31      603.19     51.07 o 
   2  10   2      245.32      300.65     40.76 o 
   3  10   2      100.79      100.59     26.93 o 
   4  10   2       28.35       24.07     38.45 o 
  -2  11   2      248.01      284.31     47.56 o 
  -1  11   2       69.79       54.53     28.33 o 
   0  11   2      118.37       85.37     28.83 o 
  -2  -9   3       42.77       39.66     15.55 o 
  -1  -9   3      346.02      377.29     30.85 o 
   0  -9   3        1.05        3.96     19.68 o 
   1  -9   3      625.53      611.28     53.19 o 
   2  -9   3      782.37      817.75     61.28 o 
   3  -9   3      504.36      424.49     48.18 o 
   4  -9   3      340.08      329.03     43.66 o 
   5  -9   3      120.86      134.66     35.63 o 
  -4  -8   3       87.41       55.93     24.76 o 
  -3  -8   3       30.92       33.29     20.13 o 
  -2  -8   3     1061.65     1043.87     37.61 o 
  -1  -8   3       73.89       89.89     14.36 o 
   0  -8   3      661.74      637.64     27.48 o 
   1  -8   3     1123.55     1193.10     45.00 o 
   2  -8   3     1098.59     1111.75     43.14 o 
   3  -8   3       75.97      110.79     28.88 o 
   4  -8   3      140.74       99.75     29.55 o 
   5  -8   3      451.64      473.22     48.57 o 
   6  -8   3      125.57      120.72     32.06 o 
   7  -8   3       33.37       54.25     24.20 o 
  -5  -7   3      323.36      288.60     40.37 o 
  -4  -7   3       81.77       64.74     26.49 o 
  -3  -7   3      349.94      386.91     40.87 o 
  -2  -7   3       73.31       63.62     12.66 o 
  -1  -7   3     1165.16     1159.94     34.81 o 
   0  -7   3       14.12       24.38      9.75 o 
   1  -7   3     1354.26     1361.10     35.87 o 
   2  -7   3     2393.60     2681.72     63.76 o 
   3  -7   3      571.47      580.02     29.87 o 
   4  -7   3      189.58      194.97     20.17 o 
   5  -7   3      656.84      593.70     32.11 o 
   6  -7   3      396.02      410.21     44.94 o 
   7  -7   3        2.82       17.51     19.63 o 
   8  -7   3      280.54      275.84     41.76 o 
  -6  -6   3        4.77       19.29     21.80 o 
  -5  -6   3      421.21      517.83     50.68 o 
  -4  -6   3        2.76      -15.72     15.72 o 
  -3  -6   3       56.39       32.73     19.40 o 
  -2  -6   3     4157.96     4241.47     81.44 o 
  -1  -6   3      194.86      192.48     17.62 o 
   0  -6   3      641.50      640.99     23.88 o 
   1  -6   3     1955.80     2036.61     40.89 o 
   2  -6   3     2288.03     2345.69     58.34 o 
   3  -6   3      105.71      127.69     16.22 o 
   4  -6   3      243.29      212.06     18.60 o 
   5  -6   3      577.11      557.40     28.56 o 
   6  -6   3      156.85      172.15     21.34 o 
   7  -6   3       29.22       33.82     13.25 o 
  -7  -5   3       42.29        6.58      8.36 o 
  -6  -5   3      406.82      349.66     43.49 o 
  -5  -5   3       47.71       87.88     27.71 o 
  -4  -5   3      372.58      415.73     41.99 o 
  -3  -5   3     3079.92     2776.82     94.29 o 
  -2  -5   3      428.56      434.81     20.38 o 
  -1  -5   3     5288.94     5291.45     71.09 o 
   0  -5   3       69.91       59.93     13.65 o 
   1  -5   3     2709.12     2782.90     52.41 o 
   2  -5   3     1607.27     1592.16     32.76 o 
   3  -5   3      645.43      590.11     19.22 o 
   4  -5   3      260.50      225.82     12.84 o 
   5  -5   3     3075.16     3018.18     63.62 o 
   6  -5   3      129.70      128.98     23.33 o 
   7  -5   3      223.11      211.93     35.57 o 
   8  -5   3     1181.14     1127.43     58.32 o 
   9  -5   3     1029.07     1128.32     63.45 o 
  -7  -4   3       56.92       68.92     25.82 o 
  -6  -4   3      253.42      254.54     37.19 o 
  -5  -4   3      740.03      833.98     55.76 o 
  -4  -4   3      125.79      127.97     26.65 o 
  -3  -4   3        2.23        1.73     12.21 o 
  -2  -4   3     9464.63     9236.69    179.32 o 
  -1  -4   3      950.60      836.03     23.86 o 
   0  -4   3      663.19      634.83     19.76 o 
   1  -4   3     1722.37     1689.70     31.52 o 
   2  -4   3     2512.42     2505.40     38.88 o 
   3  -4   3       25.65       23.05      6.52 o 
   4  -4   3      196.90      164.23     10.32 o 
   5  -4   3      295.06      282.78     17.04 o 
   6  -4   3     1203.14     1150.57     48.23 o 
   7  -4   3       66.61       59.05     16.62 o 
   8  -4   3      656.57      693.35     45.61 o 
   9  -4   3     1794.56     1867.62     79.46 o 
  10  -4   3      635.00      628.06     51.30 o 
  -7  -3   3      208.29      181.44     34.40 o 
  -6  -3   3      905.62     1023.67     61.50 o 
  -5  -3   3       13.36       15.56     14.89 o 
  -4  -3   3     1289.93     1274.19     59.55 o 
  -3  -3   3     7644.54     7606.37    159.47 o 
  -2  -3   3     1162.82     1129.33     48.73 o 
  -1  -3   3     7333.18     7162.66     77.98 o 
   0  -3   3       13.46       10.76      5.51 o 
   1  -3   3     1982.01     2015.36     32.12 o 
   2  -3   3     2014.95     2060.22     31.76 o 
   3  -3   3     1379.87     1418.87     25.54 o 
   4  -3   3      821.39      782.13     19.15 o 
   5  -3   3     6384.61     6514.81     83.54 o 
   6  -3   3       54.32       38.25      8.15 o 
   7  -3   3      888.19      947.39     46.56 o 
   8  -3   3     2683.93     2819.70     90.16 o 
   9  -3   3     2095.20     2219.07     86.09 o 
  10  -3   3      248.45      185.79     34.79 o 
  -8  -2   3       80.17       45.05     24.65 o 
  -7  -2   3      899.77      877.41     57.93 o 
  -6  -2   3      735.79      807.77     53.19 o 
  -5  -2   3     3018.96     2949.56     94.79 o 
  -4  -2   3       15.31       18.51     11.32 o 
  -3  -2   3      165.51      141.85     20.24 o 
  -2  -2   3     9421.75     8856.53    161.53 o 
  -1  -2   3     4168.44     4229.92     67.66 o 
   0  -2   3        6.45        8.59      4.85 o 
   1  -2   3     1960.78     1964.41     27.83 o 
   2  -2   3      292.66      223.03      8.70 o 
   3  -2   3      139.59      150.51     13.97 o 
   4  -2   3     4919.79     5046.16     56.30 o 
   5  -2   3      172.12      168.46     12.22 o 
   6  -2   3     4816.66     4684.21    127.66 o 
   7  -2   3       59.26       55.62     16.28 o 
   8  -2   3     1455.30     1468.11     63.68 o 
   9  -2   3     1729.99     1729.45     75.78 o 
  10  -2   3     1001.36     1125.93     67.19 o 
  -8  -1   3      247.30      189.19     34.96 o 
  -7  -1   3       98.98      132.87     28.27 o 
  -6  -1   3     3177.51     3350.57    104.04 o 
  -5  -1   3       52.47       34.29     13.77 o 
  -4  -1   3     2372.09     2442.38     76.28 o 
  -3  -1   3     7523.25     7121.22    140.12 o 
  -2  -1   3     2795.79     2740.13     70.87 o 
  -1  -1   3     4235.00     4074.59     86.87 o 
   0  -1   3      621.36      594.24     20.23 o 
   1  -1   3      880.72      872.31     51.05 o 
   2  -1   3     2146.57     2067.80     24.87 o 
   3  -1   3        0.04       -0.30      2.41 o 
   4  -1   3       69.98       79.57     12.49 o 
   5  -1   3    15821.97    16347.76    248.74 o 
   6  -1   3     1068.85     1099.55     44.05 o 
   7  -1   3     1459.57     1435.94     55.48 o 
   8  -1   3     1870.62     1968.22     45.82 o 
   9  -1   3     2040.90     2225.36     45.05 o 
  10  -1   3       56.13       63.17     24.37 o 
  -9   0   3       11.46        6.98     11.95 o 
  -8   0   3        4.26        8.64     14.89 o 
  -7   0   3     1738.82     1767.03     75.55 o 
  -6   0   3     1399.57     1270.01     59.72 o 
  -5   0   3     8734.48     8373.44    166.72 o 
  -4   0   3        6.85       -1.78      6.69 o 
  -3   0   3     1601.68     1518.58     50.91 o 
  -2   0   3     7720.00     7442.78    133.04 o 
  -1   0   3     5719.73     5978.12    109.51 o 
   0   0   3      991.82     1037.53     29.59 o 
   1   0   3     6159.71     6379.92    108.73 o 
   2   0   3        0.23       -0.75      7.47 o 
   3   0   3       32.31       41.15      6.59 o 
   4   0   3    10857.06    11147.19    178.48 o 
   5   0   3      362.63      326.52     24.14 o 
   6   0   3     7901.41     8252.56    154.90 o 
   7   0   3       35.49       25.98     13.66 o 
   8   0   3     1183.53     1240.44     38.10 o 
   9   0   3     1125.88     1250.87     40.98 o 
  10   0   3      535.29      598.96     53.19 o 
  -9   1   3      474.20      539.24     53.47 o 
  -8   1   3       13.34       -2.13      9.56 o 
  -7   1   3       19.64       19.75     10.75 o 
  -6   1   3     5748.76     5806.27     96.45 o 
  -5   1   3      204.19      164.38     21.19 o 
  -4   1   3     2061.27     1987.06     59.83 o 
  -3   1   3     3964.13     3931.22    103.15 o 
  -2   1   3     2554.87     2609.30     43.92 o 
  -1   1   3     1176.26     1097.49     24.08 o 
   0   1   3      234.67      265.53     13.16 o 
   1   1   3     4282.53     4485.71     58.33 o 
   2   1   3     5158.44     5347.55     60.04 o 
   3   1   3      806.02      791.59     28.10 o 
   4   1   3       56.38       43.77     11.21 o 
   5   1   3    18242.44    18772.80    286.99 o 
   6   1   3     1856.07     1792.57     61.78 o 
   7   1   3      765.21      774.54     44.89 o 
   8   1   3      940.49      951.63     34.60 o 
   9   1   3     1155.95     1248.96     42.62 o 
  10   1   3       10.31        0.67     19.07 o 
  -9   2   3      109.19        4.63      9.20 o 
  -8   2   3      371.74      263.79     36.86 o 
  -7   2   3     1087.91     1083.60     39.87 o 
  -6   2   3       88.22       68.95     12.81 o 
  -5   2   3     7315.82     7291.81    103.39 o 
  -4   2   3       48.54       46.28      9.23 o 
  -3   2   3       66.98       56.34      8.53 o 
  -2   2   3     6947.13     7192.35     87.29 o 
  -1   2   3     1128.48     1160.48     33.12 o 
   0   2   3     3459.15     3615.51     64.40 o 
   1   2   3    14538.36    14442.92    144.22 o 
   2   2   3      344.55      351.27      9.02 o 
   3   2   3     2380.23     2370.90     38.59 o 
   4   2   3     9296.47     9167.21    159.52 o 
   5   2   3     3049.66     2902.11     78.79 o 
   6   2   3     5443.21     5413.96    123.62 o 
   7   2   3       57.99       34.76     10.24 o 
   8   2   3       78.85       97.42     23.75 o 
   9   2   3      500.90      517.15     29.62 o 
  10   2   3       36.02       16.28     21.69 o 
  -8   3   3      256.65      329.03     39.70 o 
  -7   3   3        5.59        9.09     16.28 o 
  -6   3   3     7018.58     6953.11    159.75 o 
  -5   3   3      594.63      523.75     23.66 o 
  -4   3   3      475.73      455.66     20.14 o 
  -3   3   3     1158.59     1165.87     29.38 o 
  -2   3   3        2.82       -1.78      7.19 o 
  -1   3   3      227.70      191.09     10.30 o 
   0   3   3     2091.13     2080.64     38.67 o 
   1   3   3     3048.39     3082.23     70.87 o 
   2   3   3    13912.33    13807.07    146.39 o 
   3   3   3     2051.12     2041.65     40.67 o 
   4   3   3      316.81      231.64     15.30 o 
   5   3   3    10480.34    10356.26    188.30 o 
   7   3   3        3.72        3.26      7.66 o 
   8   3   3      507.50      541.63     28.93 o 
   9   3   3       93.94       74.94     17.25 o 
  10   3   3       12.60      -15.89     18.34 o 
  -8   4   3      457.06      496.14     47.62 o 
  -7   4   3     1311.51     1239.84     67.47 o 
  -6   4   3        7.19        7.03     13.72 o 
  -5   4   3     5740.20     5676.86    136.11 o 
  -4   4   3      213.54      177.06     12.92 o 
  -3   4   3      436.62      446.69     24.53 o 
  -2   4   3     2198.78     2147.30     36.80 o 
  -1   4   3      239.71      248.08     12.12 o 
   0   4   3     3850.84     3927.85     55.72 o 
   1   4   3    15904.06    15716.03    167.50 o 
   2   4   3        0.18       -4.56      6.86 o 
   3   4   3     1857.09     1787.72     48.51 o 
   4   4   3     3353.31     3301.84     85.81 o 
   5   4   3     1581.24     1614.24     68.86 o 
   6   4   3     2486.42     2531.95     54.43 o 
   7   4   3       10.12        9.01      9.35 o 
   8   4   3        5.20        7.00     10.06 o 
   9   4   3      315.06      323.17     43.71 o 
  10   4   3        4.71      -11.88     16.50 o 
  -8   5   3       91.21       16.34     18.46 o 
  -7   5   3       45.08       33.01     20.02 o 
  -6   5   3     3199.10     3302.67    108.95 o 
  -5   5   3       34.10        8.53     13.49 o 
  -4   5   3        4.68        2.56     10.37 o 
  -3   5   3     1473.11     1379.07     57.49 o 
  -2   5   3      594.82      555.64     15.53 o 
  -1   5   3      138.96      128.96      9.37 o 
   0   5   3     3289.86     3226.22    144.33 o 
   1   5   3     1649.73     1681.61     37.18 o 
   2   5   3    13255.21    13123.55    115.71 o 
   3   5   3     1303.67     1256.90     36.10 o 
   4   5   3      501.69      464.07     38.03 o 
   5   5   3     3729.78     3712.96     55.93 o 
   6   5   3      898.08      859.39     33.15 o 
   7   5   3      436.62      366.06     24.54 o 
   8   5   3      659.55      663.02     34.32 o 
   9   5   3       48.03       32.79     22.97 o 
  -7   6   3      378.64      386.63     43.99 o 
  -6   6   3       86.74       68.25     23.86 o 
  -5   6   3     1040.49     1016.53     58.27 o 
  -4   6   3       70.11       68.47     19.96 o 
  -3   6   3     2192.34     2258.27     80.35 o 
  -2   6   3     2361.27     2139.83     76.33 o 
  -1   6   3      969.06      960.27     48.12 o 
   0   6   3     1108.61     1151.91     45.47 o 
   1   6   3     9199.32     9087.53    111.61 o 
   2   6   3       47.38       47.33      5.68 o 
   3   6   3      877.60      844.55     37.20 o 
   4   6   3      268.45      283.88     16.62 o 
   5   6   3      317.32      270.98     16.99 o 
   6   6   3       46.91       38.02     10.28 o 
   7   6   3       91.14      104.12     17.89 o 
   8   6   3      171.89      193.48     38.25 o 
  -7   7   3       19.97       27.99     21.08 o 
  -6   7   3     1022.30     1028.18     66.80 o 
  -5   7   3       15.84       19.29     18.12 o 
  -4   7   3      465.98      457.89     41.54 o 
  -3   7   3     1129.53     1124.81     62.11 o 
  -2   7   3     1727.16     1487.91     67.47 o 
  -1   7   3      447.98      418.35     37.41 o 
   0   7   3     2044.01     2001.12     27.35 o 
   1   7   3       41.10       34.91      5.58 o 
   2   7   3     3941.34     3892.38     52.74 o 
   3   7   3      202.17      197.56     13.20 o 
   4   7   3        3.27        6.00      6.43 o 
   5   7   3     2323.28     2284.83     46.58 o 
   6   7   3       56.37       53.98     15.16 o 
   7   7   3      183.44      189.86     35.96 o 
   8   7   3      445.60      417.57     49.18 o 
  -6   8   3      242.85      215.90     39.25 o 
  -5   8   3       71.08      109.68     28.77 o 
  -4   8   3       66.13       91.61     26.65 o 
  -3   8   3     1970.85     1978.25     85.92 o 
  -2   8   3     1085.56     1063.03     61.11 o 
  -1   8   3      860.41      841.21     34.47 o 
   0   8   3      325.65      312.53     21.95 o 
   1   8   3     4032.55     4060.99     74.58 o 
   2   8   3       19.80        4.29      9.50 o 
   3   8   3      142.70      140.52     18.51 o 
   4   8   3       36.79       39.03     12.72 o 
   5   8   3        1.70       12.65     10.87 o 
   6   8   3        4.95       13.82     12.89 o 
   7   8   3      135.78      178.37     36.13 o 
  -5   9   3      122.97      148.54     34.01 o 
  -4   9   3       97.90       96.41     28.60 o 
  -3   9   3      812.91      898.82     62.45 o 
  -2   9   3      531.62      538.18     36.10 o 
  -1   9   3      157.85      126.25     19.66 o 
   0   9   3      612.10      663.52     52.52 o 
   1   9   3        0.05       -2.90     15.28 o 
   2   9   3     1036.34     1078.79     40.54 o 
   3   9   3        5.48       -9.06      9.06 o 
   4   9   3      170.81      160.87     22.04 o 
   5   9   3      536.26      481.06     33.13 o 
   6   9   3      245.68      230.34     36.74 o 
  -4  10   3      101.75       57.32     26.37 o 
  -3  10   3      715.52      750.27     40.37 o 
  -2  10   3      657.33      684.15     37.86 o 
  -1  10   3      104.12      130.08     31.73 o 
   0  10   3       53.63       54.42     25.04 o 
   1  10   3      645.73      712.14     56.65 o 
   2  10   3       24.28       20.97     19.40 o 
   3  10   3        6.13       -9.76     16.89 o 
   4  10   3      152.33      110.53     63.03 o 
   5  10   3       13.77       -3.80      9.47 o 
  -1  11   3      118.88        7.30     18.85 o 
   0  11   3      156.39       37.64     25.09 o 
   1  11   3        2.43       -0.84     18.01 o 
   0  -9   4      249.74      235.69     44.50 o 
   1  -9   4      354.08      419.53     49.62 o 
   2  -9   4       10.92       -0.84     20.30 o 
   3  -9   4      751.46      871.89     66.19 o 
   4  -9   4        6.11       20.07     22.14 o 
  -3  -8   4      129.19      149.04     35.07 o 
  -2  -8   4      200.75      261.67     40.31 o 
  -1  -8   4      884.34      940.64     44.84 o 
   0  -8   4      215.29      274.71     26.95 o 
   1  -8   4       21.28        5.19     19.68 o 
   2  -8   4      632.46      734.22     56.93 o 
   3  -8   4      136.10      100.64     28.83 o 
   4  -8   4      414.24      538.51     51.91 o 
   5  -8   4      261.48      284.65     39.53 o 
   6  -8   4       22.50       39.76     22.64 o 
  -4  -7   4      452.17      464.86     48.57 o 
  -3  -7   4      143.73       86.76     27.15 o 
  -2  -7   4     1012.54      912.76     59.83 o 
  -1  -7   4      261.04      300.55     20.12 o 
   0  -7   4     1215.53     1181.50     51.60 o 
   1  -7   4      240.22      247.01     24.22 o 
   2  -7   4       40.41       28.38     19.74 o 
   3  -7   4      445.28      499.37     47.12 o 
   4  -7   4       60.53       48.57     21.69 o 
   5  -7   4      211.54      247.62     38.25 o 
   6  -7   4      832.65      852.26     62.06 o 
   7  -7   4       59.09       84.14     28.94 o 
  -5  -6   4      459.92      550.39     52.25 o 
  -4  -6   4      189.42      208.26     38.19 o 
  -3  -6   4      398.58      424.32     43.88 o 
  -2  -6   4      879.61      784.07     53.64 o 
  -1  -6   4     2594.25     2720.13     85.04 o 
   0  -6   4       10.51       14.25      7.99 o 
   1  -6   4       90.83      102.19     12.63 o 
   2  -6   4      698.50      699.39     30.80 o 
   3  -6   4      252.18      215.70     18.77 o 
   4  -6   4       11.93       16.17     16.89 o 
   5  -6   4     1213.37     1200.03     68.03 o 
   6  -6   4      941.66      938.52     63.17 o 
   7  -6   4      529.27      544.09     50.74 o 
  -6  -5   4      231.48       16.67     19.79 o 
  -5  -5   4      637.76      650.70     54.98 o 
  -4  -5   4      967.38     1064.82     63.34 o 
  -3  -5   4      118.45      125.40     27.60 o 
  -2  -5   4     2039.75     2106.71     82.30 o 
  -1  -5   4      440.89      419.75     19.91 o 
   0  -5   4     2082.64     1977.94     40.40 o 
   1  -5   4      243.04      226.07     14.30 o 
   2  -5   4      192.76      182.79     14.95 o 
   3  -5   4      629.59      641.31     21.31 o 
   4  -5   4      424.83      407.73     17.14 o 
   5  -5   4      364.85      358.73     22.41 o 
   6  -5   4     2438.85     2504.60     96.02 o 
   7  -5   4      255.73      291.78     37.08 o 
   8  -5   4       17.22      -10.82     15.84 o 
  -7  -4   4        5.49       -4.07      8.98 o 
  -6  -4   4       78.31       61.56     24.76 o 
  -5  -4   4     1653.09     1672.19     80.46 o 
  -4  -4   4     1171.99     1198.64     63.84 o 
  -3  -4   4      940.74      908.13     54.09 o 
  -2  -4   4      754.46      691.01     45.39 o 
  -1  -4   4     3733.78     3715.89     73.81 o 
   0  -4   4      396.41      386.54     25.99 o 
   1  -4   4        8.47       14.57      6.32 o 
   2  -4   4     2133.36     2156.02     36.98 o 
   3  -4   4       20.97        8.73      5.38 o 
   4  -4   4      138.32      132.39     10.18 o 
   5  -4   4     3001.20     2962.53     45.66 o 
   6  -4   4     3332.76     3248.57     70.48 o 
   7  -4   4     1012.54     1008.67     37.13 o 
   8  -4   4      858.12      850.37     60.39 o 
   9  -4   4        0.55       10.26     19.96 o 
  -7  -3   4      110.63      117.87     29.77 o 
  -6  -3   4     1109.51     1070.84     65.52 o 
  -5  -3   4     2149.28     2164.20     87.04 o 
  -4  -3   4     1606.89     1512.94     68.08 o 
  -3  -3   4        8.81        5.30     12.38 o 
  -2  -3   4     2711.46     2510.35     81.80 o 
  -1  -3   4        1.51       -1.73      7.40 o 
   0  -3   4     1515.39     1377.35     28.03 o 
   1  -3   4      376.91      401.35     16.26 o 
   2  -3   4     3751.05     3792.75     83.80 o 
   3  -3   4      357.27      290.02     11.90 o 
   4  -3   4      439.17      401.34     14.38 o 
   5  -3   4      645.00      635.27     19.14 o 
   6  -3   4    10539.16    11040.97    111.40 o 
   7  -3   4       79.85       85.26     10.81 o 
   8  -3   4       92.95       68.69     18.51 o 
   9  -3   4     1967.61     2160.74     81.85 o 
  10  -3   4        6.36       -2.62     15.28 o 
  -8  -2   4      415.32      421.87     46.06 o 
  -7  -2   4       91.49      113.75     28.44 o 
  -6  -2   4      405.60      388.13     38.64 o 
  -5  -2   4     3376.06     3254.83    104.32 o 
  -4  -2   4     3619.69     3500.17    102.60 o 
  -3  -2   4     2293.30     2133.92     73.66 o 
  -2  -2   4     1260.77     1282.55     53.92 o 
  -1  -2   4     6109.66     6078.03     91.48 o 
   0  -2   4     1377.88     1376.72     37.06 o 
   1  -2   4      443.01      389.21     13.20 o 
   2  -2   4     4426.64     4739.22     51.00 o 
   3  -2   4     2498.97     2426.87     33.05 o 
   4  -2   4      627.22      562.92     15.81 o 
   5  -2   4     7284.03     7422.84     78.65 o 
   6  -2   4     3788.79     3782.27     53.24 o 
   7  -2   4     2173.54     2086.56     47.15 o 
   8  -2   4      684.53      644.61     28.43 o 
   9  -2   4       14.40       19.29     15.22 o 
  10  -2   4      960.58     1000.30     62.28 o 
  -8  -1   4      178.74      178.31     35.13 o 
  -7  -1   4      525.29      451.36     42.77 o 
  -6  -1   4     3883.22     3606.56    111.80 o 
  -5  -1   4     3224.11     3215.97     98.92 o 
  -4  -1   4     2044.69     1848.50     68.81 o 
  -3  -1   4      102.17      108.90     19.35 o 
  -2  -1   4      895.50      790.82     39.70 o 
  -1  -1   4       16.92       22.69     12.38 o 
   0  -1   4      396.96      325.40     25.82 o 
   1  -1   4      183.83      172.51     12.58 o 
   2  -1   4     7467.43     7339.73     94.66 o 
   3  -1   4      663.22      557.90     13.90 o 
   4  -1   4     2455.81     2368.75     33.73 o 
   5  -1   4     3499.15     3607.71     47.66 o 
   6  -1   4    15420.02    16384.06    260.89 o 
   7  -1   4      277.99      283.36     27.71 o 
   8  -1   4       90.71       70.63     13.42 o 
   9  -1   4     1121.38     1182.16     41.13 o 
  10  -1   4       26.74       19.96     18.46 o 
  -8   0   4     1269.34     1262.43     51.54 o 
  -7   0   4       17.37       16.56     16.62 o 
  -6   0   4      835.38      872.51     51.80 o 
  -5   0   4     1816.22     1668.34     66.46 o 
  -4   0   4     3993.42     3758.61     99.14 o 
  -3   0   4      772.31      811.56     40.09 o 
  -2   0   4     6335.05     6484.91    128.80 o 
  -1   0   4     2649.70     2599.39     68.75 o 
   0   0   4       52.46       60.54      6.94 o 
   1   0   4     8369.49     8598.97     76.87 o 
   2   0   4    11239.68    11592.74    129.87 o 
   3   0   4     9761.46     9823.79    244.95 o 
   4   0   4        3.50       13.37      5.46 o 
   5   0   4     8995.85     9314.83    144.05 o 
   6   0   4     1042.30     1023.44     46.00 o 
   7   0   4     1928.59     1905.71     67.58 o 
   8   0   4       98.63       91.11     21.19 o 
   9   0   4      455.44      469.97     26.87 o 
  10   0   4      369.52      435.80     28.93 o 
  -8   1   4      353.41      318.93     32.65 o 
  -7   1   4     1157.51     1131.42     61.75 o 
  -6   1   4     4588.95     4487.16     85.87 o 
  -5   1   4     1920.44     1841.56     48.34 o 
  -4   1   4      490.33      420.75     33.62 o 
  -3   1   4      117.89      103.56     12.13 o 
  -2   1   4        5.03        3.63      5.37 o 
  -1   1   4      313.14      240.49     12.89 o 
   0   1   4      896.91      915.79     42.68 o 
   1   1   4      677.45      663.07     14.31 o 
   2   1   4    20646.10    21129.04    166.32 o 
   3   1   4     6756.92     7004.42     67.03 o 
   4   1   4     5201.27     5223.64     79.57 o 
   5   1   4     2564.61     2585.51     72.88 o 
   6   1   4     8496.17     8766.82    167.44 o 
   7   1   4       35.41       22.36     13.83 o 
   8   1   4      469.42      476.18     38.47 o 
   9   1   4      379.00      400.62     26.39 o 
  10   1   4       99.02      103.14     19.07 o 
  -8   2   4     1835.96     1764.86     87.15 o 
  -7   2   4        2.68       15.06     10.12 o 
  -6   2   4     1741.21     1641.99     48.51 o 
  -5   2   4     1048.11      996.83     51.46 o 
  -4   2   4     4197.12     4088.04     70.41 o 
  -3   2   4      659.36      570.69     45.05 o 
  -2   2   4     8149.83     8697.15    106.03 o 
  -1   2   4      200.98      229.20     12.88 o 
   0   2   4      321.00      320.46     15.97 o 
   1   2   4    16113.70    16309.62    204.52 o 
   2   2   4     8381.09     8701.68     78.73 o 
   3   2   4     9454.70     9754.09     87.45 o 
   4   2   4        4.47        7.67      3.72 o 
   5   2   4     7455.49     7490.79    146.64 o 
   6   2   4      229.16      202.74     25.04 o 
   7   2   4     1049.76     1026.62     52.58 o 
   9   2   4     1066.70     1069.82     41.01 o 
  10   2   4       44.66       34.96     15.52 o 
  -8   3   4      498.86      462.18     47.95 o 
  -7   3   4      396.70      403.63     40.82 o 
  -6   3   4     3244.55     3293.03    106.00 o 
  -5   3   4      224.43      240.11     26.60 o 
  -4   3   4       32.43       32.49      8.71 o 
  -3   3   4      935.40      890.63     41.18 o 
  -2   3   4       32.77       37.05     16.78 o 
  -1   3   4     2558.25     2519.83     44.10 o 
   0   3   4     2161.64     2204.75     39.65 o 
   1   3   4     1635.23     1584.37     32.68 o 
   2   3   4    18917.16    18514.94    188.88 o 
   3   3   4     7569.39     7674.85     96.85 o 
   4   3   4     2751.34     2914.37     36.68 o 
   5   3   4     2019.33     1958.72     45.92 o 
   6   3   4     2688.19     2743.42     84.14 o 
   7   3   4      164.55      140.57     26.15 o 
   8   3   4     1384.34     1466.17     46.00 o 
   9   3   4      170.20      142.01     41.82 o 
  10   3   4      406.59      555.35     34.40 o 
  -7   4   4        3.61        4.01     17.12 o 
  -6   4   4       73.65       97.91     25.48 o 
  -5   4   4     1535.03     1478.43     67.02 o 
  -4   4   4      180.22      185.71     14.43 o 
  -3   4   4      791.08      760.15     25.13 o 
  -2   4   4     8407.00     8534.78    104.26 o 
  -1   4   4        4.19        2.95      4.05 o 
   0   4   4      354.06      275.34     14.34 o 
   1   4   4     7236.04     7034.73     89.86 o 
   2   4   4     6397.20     6266.05     84.85 o 
   3   4   4     2008.54     2079.54     44.44 o 
   4   4   4       14.32       21.85      7.57 o 
   5   4   4      794.91      725.76     29.25 o 
   6   4   4      336.44      245.06     27.60 o 
   7   4   4       69.15       32.56     13.16 o 
   8   4   4       17.09        8.22     11.11 o 
   9   4   4     1709.57     1934.00     58.36 o 
  10   4   4      146.88       61.47     22.81 o 
  -7   5   4       81.28      113.25     28.77 o 
  -6   5   4      662.00      576.04     47.73 o 
  -5   5   4        6.85       -4.91     13.88 o 
  -4   5   4      341.74      335.44     33.62 o 
  -3   5   4     2659.84     2608.98     83.64 o 
  -2   5   4       10.92       16.98      8.39 o 
  -1   5   4     6253.98     6312.57     83.57 o 
   0   5   4      444.59      395.10     17.25 o 
   1   5   4     1872.46     1817.88     55.14 o 
   2   5   4     5092.72     5094.16     54.54 o 
   3   5   4     3934.90     3863.50     92.22 o 
   4   5   4       35.18       42.85      9.79 o 
   5   5   4     1030.25     1015.85     36.70 o 
   6   5   4      326.70      339.57     35.02 o 
   7   5   4       27.81       13.53     18.32 o 
   8   5   4     1794.07     1955.57     56.46 o 
   9   5   4      347.82      352.40     28.03 o 
  -7   6   4        2.73        6.19     17.68 o 
  -6   6   4       22.23       24.48     17.51 o 
  -5   6   4      835.01      925.70     58.38 o 
  -4   6   4      186.14      157.74     28.72 o 
  -3   6   4     1208.23     1233.43     60.61 o 
  -2   6   4     6682.86     7053.14    155.96 o 
  -1   6   4      104.20       89.75      9.87 o 
   0   6   4     1470.65     1411.14     62.14 o 
   1   6   4     2142.19     2025.82     99.00 o 
   2   6   4     4565.83     4620.41     86.11 o 
   3   6   4      284.87      294.93     23.89 o 
   4   6   4      192.68      183.40     26.09 o 
   5   6   4       24.21       28.33      8.33 o 
   6   6   4      533.07      537.18     24.08 o 
   7   6   4      396.59      399.57     30.97 o 
   8   6   4       15.99       13.15     11.63 o 
  -7   7   4       25.94       -8.81      8.81 o 
  -6   7   4      782.15      805.65     60.22 o 
  -5   7   4        0.63       -5.80     15.84 o 
  -4   7   4        1.93      -11.43     11.43 o 
  -3   7   4     1002.81     1016.70     59.72 o 
  -2   7   4       28.18       20.46     15.56 o 
  -1   7   4     2456.09     2571.96     89.94 o 
   0   7   4      170.60      155.41     17.76 o 
   1   7   4      528.64      519.56     17.84 o 
   2   7   4     1643.84     1682.55     45.11 o 
   3   7   4     1320.86     1283.72     30.03 o 
   4   7   4      252.48      252.92     15.83 o 
   5   7   4      536.04      570.88     23.42 o 
   6   7   4        0.87       -1.89      7.43 o 
   7   7   4       65.10       63.02     14.06 o 
   8   7   4     1135.39     1146.45     73.27 o 
  -6   8   4      147.08        7.69     17.73 o 
  -5   8   4      943.75      858.79     63.62 o 
  -4   8   4      223.82      183.22     36.02 o 
  -3   8   4       61.21       41.87     22.02 o 
  -2   8   4     2290.91     2355.45     93.28 o 
  -1   8   4      650.39      674.28     50.63 o 
   0   8   4      351.60      349.76     52.55 o 
   1   8   4      619.36      609.32     19.37 o 
   2   8   4      871.55      835.70     42.29 o 
   3   8   4      120.99      118.26     17.24 o 
   4   8   4      737.23      726.10     33.77 o 
   5   8   4        3.73       -1.74      7.96 o 
   6   8   4     1081.37     1176.85     36.66 o 
   7   8   4      199.95      224.07     28.76 o 
  -5   9   4       83.77       -1.84     18.57 o 
  -4   9   4       87.29       92.73     30.78 o 
  -3   9   4     1122.09     1080.65     69.47 o 
  -2   9   4      225.99      192.48     37.80 o 
  -1   9   4     1078.24     1098.85     41.88 o 
   0   9   4       17.89        4.07     19.18 o 
   1   9   4        8.20       -6.64     15.50 o 
   2   9   4      478.76      511.62     47.26 o 
   3   9   4        4.94        5.34      7.30 o 
   4   9   4       51.94       46.89     14.30 o 
   5   9   4      524.43      638.91     36.59 o 
   6   9   4       10.35        1.86     13.91 o 
  -4  10   4       77.05        0.67     11.65 o 
  -3  10   4        1.68        0.84     21.02 o 
  -2  10   4     1057.75     1178.28     75.72 o 
  -1  10   4      277.24      273.49     45.28 o 
   0  10   4      235.07      266.64     40.31 o 
   1  10   4      231.09      223.59     38.92 o 
   2  10   4      147.37      148.43     34.51 o 
   3  10   4        9.59        9.26     19.85 o 
   4  10   4      604.67      658.84     48.96 o 
   5  10   4       10.30       -3.30      7.95 o 
  -2  11   4        0.70       -0.61     12.16 o 
   0  11   4       40.75       -4.24     15.78 o 
   1  11   4        0.83       -1.28     15.95 o 
   3  11   4       57.45      -11.04     11.04 o 
  -1  -8   5      749.13      798.35     91.42 o 
   0  -8   5      378.73      417.01     33.53 o 
   1  -8   5      133.52      190.41     40.87 o 
   2  -8   5        3.96       33.96     24.98 o 
   3  -8   5      272.05      253.59     44.66 o 
   4  -8   5      259.44      246.51     45.16 o 
   5  -8   5      262.86      159.19     38.70 o 
  -3  -7   5      535.18      642.89     57.21 o 
  -2  -7   5      242.21      297.64     41.54 o 
  -1  -7   5      330.66      325.64     29.91 o 
   0  -7   5     1072.57     1175.55     48.56 o 
   1  -7   5       89.67       50.45     16.04 o 
   2  -7   5       97.17      111.13     30.17 o 
   3  -7   5      576.98      531.38     49.62 o 
   4  -7   5       78.70       34.12     23.36 o 
   5  -7   5        9.44        0.11     17.51 o 
   6  -7   5     1312.51     1366.80     80.91 o 
   7  -7   5      149.89      172.57     39.37 o 
  -4  -6   5     1306.60     1557.61     85.98 o 
  -3  -6   5       20.36       33.23     21.63 o 
  -2  -6   5       32.98       62.06     23.36 o 
  -1  -6   5     1276.76     1369.33    122.31 o 
   0  -6   5      539.01      525.25     32.64 o 
   1  -6   5      101.11      141.76     21.72 o 
   2  -6   5      388.29      382.75     38.42 o 
   3  -6   5      248.67      206.65     21.63 o 
   4  -6   5      852.59      868.83     60.00 o 
   5  -6   5     1356.99     1267.16     72.49 o 
   6  -6   5        3.06       17.29     18.57 o 
   8  -6   5        2.32       -9.14     15.39 o 
  -5  -5   5     1174.10     1163.28     75.50 o 
  -4  -5   5        2.92       -5.69     16.78 o 
  -3  -5   5     1046.12     1138.30     67.47 o 
  -2  -5   5      171.84      167.67     32.06 o 
  -1  -5   5      635.41      577.94     33.25 o 
   0  -5   5      840.67      885.97     27.96 o 
   1  -5   5        7.64        0.62     13.35 o 
   2  -5   5      335.54      307.97     23.48 o 
   3  -5   5     3041.91     2979.60     66.78 o 
   4  -5   5       25.91       16.05      9.81 o 
   5  -5   5      429.12      387.85     39.70 o 
   6  -5   5     4427.23     4404.18    135.05 o 
   7  -5   5      499.32      396.55     43.66 o 
   8  -5   5      508.64      520.73     51.86 o 
  -5  -4   5       87.30       88.04     26.99 o 
  -4  -4   5     3214.82     3493.37    119.66 o 
  -3  -4   5        7.83       19.13     18.23 o 
  -2  -4   5       89.75       71.59     22.19 o 
  -1  -4   5     1931.16     1962.41     55.86 o 
   0  -4   5      862.76      927.78     37.42 o 
   1  -4   5       63.16       60.86      8.75 o 
   2  -4   5     2687.11     2727.26     61.88 o 
   3  -4   5      236.19      274.68     20.32 o 
   4  -4   5     2483.96     2471.68     73.63 o 
   5  -4   5     4005.51     4001.14     75.02 o 
   6  -4   5      216.83      192.09     33.79 o 
   7  -4   5     2297.57     2414.72     95.63 o 
   8  -4   5      236.37      144.19     33.96 o 
   9  -4   5      136.42      181.10     38.19 o 
  -6  -3   5       12.38       11.32     19.29 o 
  -5  -3   5     2642.17     2593.43    102.04 o 
  -4  -3   5       11.24       31.61     17.79 o 
  -3  -3   5      753.34      818.09     51.86 o 
  -2  -3   5      105.38       99.08     22.81 o 
  -1  -3   5       38.06       41.19     16.89 o 
   0  -3   5      959.57      946.03     35.73 o 
   1  -3   5      228.75      232.64     19.10 o 
   2  -3   5     1481.66     1476.63     51.44 o 
   3  -3   5     6900.21     6741.42    100.95 o 
   4  -3   5      430.65      404.20     14.65 o 
   5  -3   5      405.50      406.13     15.84 o 
   6  -3   5    11085.96    11355.43    148.84 o 
   7  -3   5      200.64      190.14     19.43 o 
   8  -3   5      260.87      225.21     37.58 o 
   9  -3   5      245.14      249.52     37.25 o 
  10  -3   5       95.09       55.93     25.59 o 
  -7  -2   5      588.81      646.52     54.92 o 
  -6  -2   5      518.71      417.02     43.27 o 
  -5  -2   5       85.60       90.11     24.48 o 
  -4  -2   5     3368.95     3432.37    108.39 o 
  -3  -2   5      324.19      308.79     33.29 o 
  -2  -2   5      301.49      248.01     27.15 o 
  -1  -2   5     2201.53     2112.96     72.10 o 
   0  -2   5        4.36       23.27     26.99 o 
   1  -2   5      220.99      194.21     16.79 o 
   2  -2   5    11816.17    11983.27    259.72 o 
   3  -2   5     1002.66     1009.94     93.90 o 
   4  -2   5     3116.01     3060.59     40.30 o 
   5  -2   5     3219.76     3295.38     46.13 o 
   6  -2   5      546.10      511.27     18.49 o 
   7  -2   5     1807.60     1892.99     38.38 o 
   8  -2   5      725.26      683.24     27.30 o 
   9  -2   5        4.79      -10.93     12.82 o 
  10  -2   5      974.39     1061.14     68.25 o 
  -7  -1   5      236.06      198.44     37.08 o 
  -6  -1   5        0.46       -4.24     12.49 o 
  -5  -1   5     2276.24     2221.74     86.37 o 
  -4  -1   5       79.31       84.47     21.24 o 
  -3  -1   5       41.52       46.95     16.67 o 
  -2  -1   5      113.94      107.50     20.30 o 
  -1  -1   5     1052.83      934.84     45.11 o 
   0  -1   5      685.49      685.17     27.22 o 
   1  -1   5     4012.51     4087.22     69.96 o 
   2  -1   5     2175.12     2072.45     45.93 o 
   3  -1   5    22624.82    22743.61    467.11 o 
   4  -1   5        2.66        1.67      3.55 o 
   5  -1   5      826.37      829.71     20.69 o 
   6  -1   5     6483.72     6495.23     74.81 o 
   7  -1   5       34.03       31.12      7.53 o 
   8  -1   5      796.05      783.70     26.56 o 
   9  -1   5      790.98      809.65     34.50 o 
  10  -1   5        8.15        1.56     14.55 o 
  -8   0   5      586.31      532.23     36.82 o 
  -7   0   5      963.39      948.61     44.06 o 
  -6   0   5      346.47      374.53     38.08 o 
  -5   0   5       59.42       71.48     20.46 o 
  -4   0   5     2050.61     1870.75     71.04 o 
  -3   0   5      956.96      819.03     44.16 o 
  -2   0   5     3312.05     3350.57     90.16 o 
  -1   0   5     1483.71     1386.20     32.53 o 
   0   0   5      603.28      578.92     33.06 o 
   1   0   5      763.09      714.97     15.44 o 
   2   0   5    20908.96    21129.92    222.01 o 
   3   0   5     1906.84     2088.60     43.90 o 
   4   0   5     2363.44     2148.06     44.96 o 
   5   0   5     1191.24     1235.13     53.72 o 
   6   0   5      884.08      789.66     38.39 o 
   7   0   5      854.06      903.75     37.75 o 
   8   0   5      608.29      541.86     39.64 o 
   9   0   5      399.71      385.74     36.63 o 
  10   0   5     1186.58     1385.73     52.16 o 
  -8   1   5     1462.87     1486.46     56.70 o 
  -7   1   5       99.42       95.21     18.94 o 
  -6   1   5        0.59       -0.58      9.30 o 
  -5   1   5     1149.47     1089.31     38.97 o 
  -4   1   5      442.18      409.38     35.60 o 
  -3   1   5      168.61      167.39     15.41 o 
  -2   1   5      469.13      440.02     20.32 o 
  -1   1   5     4775.20     4901.51     70.43 o 
   0   1   5     3803.46     4156.86     59.47 o 
   1   1   5     6752.99     6925.82     81.17 o 
   2   1   5     1393.46     1347.88     22.62 o 
   3   1   5    23636.92    24356.21    193.16 o 
   4   1   5       24.84       11.37      5.60 o 
   5   1   5      274.87      310.08     31.28 o 
   6   1   5     3466.24     3531.27     63.53 o 
   7   1   5      104.37      106.95     13.50 o 
   8   1   5     2271.00     2233.62     81.69 o 
   9   1   5      603.22      642.84     47.34 o 
  10   1   5      171.45      154.52     22.11 o 
  11   1   5      335.40      355.35     47.42 o 
  -8   2   5      197.34      161.14     36.24 o 
  -7   2   5      537.86      556.31     32.37 o 
  -6   2   5       13.91        9.10      9.62 o 
  -5   2   5     1401.00     1385.13     43.60 o 
  -4   2   5      853.19      813.40     31.17 o 
  -3   2   5       21.53       25.73      8.31 o 
  -2   2   5     4999.82     4992.60     76.64 o 
  -1   2   5     3204.06     2973.69     51.94 o 
   0   2   5       63.62       38.81     19.49 o 
   1   2   5        9.65        9.91      4.89 o 
   2   2   5    16543.67    16672.25    155.37 o 
   3   2   5       23.03       16.46      4.48 o 
   4   2   5      171.04      119.26     13.40 o 
   5   2   5        5.04        9.31      4.99 o 
   6   2   5       99.64      114.84     11.71 o 
   7   2   5      440.81      417.07     35.29 o 
   8   2   5      153.70      216.01     29.22 o 
   9   2   5      534.14      490.62     44.22 o 
  10   2   5     1796.95     2054.98     61.14 o 
  -8   3   5     1135.27     1145.44     72.26 o 
  -7   3   5        9.67       -0.39     16.62 o 
  -6   3   5       75.80       88.54     23.42 o 
  -5   3   5      205.94      191.15     18.09 o 
  -4   3   5      243.76      195.85     16.61 o 
  -3   3   5      245.10      228.97     18.12 o 
  -2   3   5     2591.12     2685.13     51.81 o 
  -1   3   5     5660.59     5678.20     79.82 o 
   0   3   5     7967.18     8368.96    102.35 o 
   1   3   5     6277.46     6569.80     85.60 o 
   2   3   5       62.57       48.79      9.14 o 
   3   3   5    11538.63    11459.11    132.10 o 
   4   3   5      692.09      682.92     88.85 o 
   5   3   5      741.22      685.40     20.50 o 
   6   3   5     1021.28      904.73     48.01 o 
   7   3   5       22.68       29.66     15.78 o 
   8   3   5     1002.07      902.56     54.48 o 
   9   3   5     1525.56     1658.05     52.16 o 
  10   3   5        4.86      -12.50     14.89 o 
  -7   4   5      572.23      585.57     51.13 o 
  -6   4   5       50.72       39.25     19.68 o 
  -5   4   5     1889.16     1808.85     76.39 o 
  -4   4   5        0.81        1.46      6.37 o 
  -3   4   5      705.27      696.98     26.82 o 
  -2   4   5     7400.31     7741.13    186.32 o 
  -1   4   5     9082.57     9407.97    219.21 o 
   0   4   5      137.54      100.56     11.04 o 
   1   4   5     1299.59     1420.68     34.54 o 
   2   4   5     9093.83     9225.95    114.04 o 
   3   4   5      287.24      247.15     23.73 o 
   4   4   5       99.36       92.15     12.38 o 
   5   4   5       20.77       14.70      7.77 o 
   6   4   5      565.16      558.40     28.03 o 
   7   4   5       77.37       30.11     16.50 o 
   8   4   5      975.54      818.98     55.26 o 
   9   4   5      838.73      793.98     37.90 o 
  -7   5   5       12.03       25.87     19.35 o 
  -6   5   5      711.85      662.85     52.47 o 
  -5   5   5      422.65      363.38     38.98 o 
  -4   5   5        4.34       -7.97     12.04 o 
  -3   5   5       30.23       28.38     15.22 o 
  -2   5   5     2972.17     2996.79     55.37 o 
  -1   5   5     3431.82     3452.02     59.43 o 
   0   5   5     3714.90     3677.75     61.42 o 
   1   5   5     2354.75     2447.66     48.84 o 
   2   5   5       83.56       58.71      9.98 o 
   3   5   5     3479.24     3455.72     64.04 o 
   4   5   5      360.34      282.79     19.40 o 
   5   5   5     2530.77     2441.96     91.64 o 
   6   5   5      812.20      758.23     54.62 o 
   7   5   5      140.32       96.29     23.59 o 
   8   5   5       99.32      118.69     47.84 o 
   9   5   5     1703.30     1950.51     59.82 o 
  10   5   5        1.40       -6.47      6.47 o 
  -7   6   5       63.52       14.00     18.34 o 
  -6   6   5       25.15       10.37     16.73 o 
  -5   6   5     2081.33     2003.34     86.43 o 
  -4   6   5      163.99      155.84     29.66 o 
  -3   6   5      479.32      518.66     41.87 o 
  -2   6   5     2135.09     2233.79     82.19 o 
  -1   6   5     5875.10     5952.42    140.62 o 
   0   6   5       60.13       77.51     13.97 o 
   1   6   5       75.05       69.48     11.05 o 
   2   6   5     3560.47     3724.94     67.68 o 
   3   6   5       98.18       88.62     13.41 o 
   4   6   5       55.48       57.10     12.07 o 
   5   6   5      472.24      511.47     60.39 o 
   6   6   5     1011.28     1048.90    127.83 o 
   7   6   5      600.14      569.26     25.35 o 
   8   6   5      782.17      799.72     37.60 o 
   9   6   5      104.58       -1.49     11.47 o 
  -5   7   5      204.69      155.96     32.73 o 
  -4   7   5     1034.51      982.74     62.56 o 
  -3   7   5       27.34       10.54     16.39 o 
  -2   7   5     3907.17     4019.05    121.50 o 
  -1   7   5      856.87      908.25     54.81 o 
   0   7   5     1328.83     1346.38     39.95 o 
   1   7   5       18.63       23.56      8.74 o 
   2   7   5      550.18      557.05     26.35 o 
   3   7   5      439.42      376.44     34.43 o 
   4   7   5      108.06      107.39     16.62 o 
   5   7   5     2605.19     2682.25     97.74 o 
   6   7   5     1069.38      993.39     32.02 o 
   7   7   5      349.34      367.13     22.30 o 
   8   7   5        1.43       -9.88      9.88 o 
  -6   8   5       51.48       16.39     12.38 o 
  -4   8   5      176.05      207.20     38.36 o 
  -3   8   5      302.22      366.05     43.16 o 
  -2   8   5      527.55      593.83     50.68 o 
  -1   8   5     3461.89     3508.20    115.53 o 
   0   8   5       30.96       54.14     21.80 o 
   1   8   5       82.02       73.56     13.77 o 
   2   8   5      388.52      397.31     29.77 o 
   3   8   5      458.34      387.63     39.81 o 
   4   8   5      510.63      481.29     36.16 o 
   5   8   5      580.08      559.37     24.93 o 
   6   8   5      759.22      860.70     31.63 o 
   7   8   5      452.00      451.25     25.72 o 
   8   8   5      433.83      464.09     30.87 o 
  -3   9   5       51.85       42.66     25.15 o 
  -2   9   5      836.57      880.92     63.29 o 
  -1   9   5      914.79      854.66     61.61 o 
   0   9   5      117.24      143.97     32.34 o 
   1   9   5       54.69       38.08     22.97 o 
   2   9   5      447.82      428.68     23.90 o 
   3   9   5      146.10      109.18     13.06 o 
   4   9   5      246.87      245.45     17.19 o 
   5   9   5     1551.11     1481.98     40.02 o 
   6   9   5      751.18      784.91     32.89 o 
   7   9   5      307.32      290.17     31.20 o 
  -3  10   5       51.27       -0.11     20.41 o 
  -2  10   5      133.06       77.39     28.21 o 
  -1  10   5      557.89      578.94     55.42 o 
   0  10   5      113.47      104.99     30.28 o 
   1  10   5      797.48      825.61     62.06 o 
   2  10   5      101.77      110.96     32.56 o 
   3  10   5      502.11      567.45     51.97 o 
   4  10   5      149.17      161.08     22.94 o 
   5  10   5      189.18      196.64     30.83 o 
  -1  11   5      134.42       -1.12      9.59 o 
   0  11   5       45.71        0.78     15.89 o 
   1  11   5        6.82       -4.91     14.89 o 
   3  11   5       75.56       -4.96     11.82 o 
   1  -8   6       87.28       59.72     32.01 o 
   2  -8   6       50.43       42.38     27.93 o 
   3  -8   6      246.92      277.95     48.96 o 
   4  -8   6      320.08      294.91     44.89 o 
  -2  -7   6        6.53       18.68     23.70 o 
  -1  -7   6      105.82      161.71     56.65 o 
   0  -7   6      116.55      119.34     22.45 o 
   1  -7   6      218.32      262.18     30.53 o 
   2  -7   6      124.70      109.68     31.39 o 
   3  -7   6      898.82      965.34     69.03 o 
   4  -7   6      380.77      384.73     46.95 o 
   5  -7   6      378.13      309.96     44.77 o 
   6  -7   6      229.20      183.44     40.98 o 
  -3  -6   6      771.36      829.79     64.07 o 
  -2  -6   6      305.84      334.10     43.66 o 
  -1  -6   6       64.52       56.89     17.39 o 
   0  -6   6      599.67      685.67     40.06 o 
   1  -6   6       42.13       39.16     14.82 o 
   2  -6   6      847.55      877.07     41.14 o 
   3  -6   6      429.16      448.80     47.39 o 
   4  -6   6     1736.97     1785.71     89.21 o 
   5  -6   6        0.08       -5.24     17.29 o 
   6  -6   6      929.83      947.83     67.97 o 
   7  -6   6      332.89       93.90     29.66 o 
  -4  -5   6      621.78      613.79     57.38 o 
  -3  -5   6      174.10      177.53     35.80 o 
  -2  -5   6        6.36        8.31     16.28 o 
  -1  -5   6        0.82       17.59     12.98 o 
   0  -5   6      579.16      544.93     33.81 o 
   1  -5   6        6.99       13.08     13.09 o 
   2  -5   6       83.96       68.66     16.14 o 
   3  -5   6     3331.56     3297.29     75.36 o 
   4  -5   6      562.10      510.30     58.18 o 
   5  -5   6      952.32      949.40     62.62 o 
   6  -5   6      646.16      547.60     49.51 o 
   7  -5   6     2022.25     2141.56     98.13 o 
   8  -5   6       28.34       25.76     23.86 o 
  -5  -4   6      139.04        4.40     16.28 o 
  -4  -4   6      613.92      608.77     53.53 o 
  -3  -4   6      981.36     1004.09     64.68 o 
  -2  -4   6        7.78       22.47     17.45 o 
  -1  -4   6      693.65      680.13     35.44 o 
   0  -4   6      446.91      403.93     47.12 o 
   1  -4   6      363.52      376.76     26.96 o 
   2  -4   6     2412.07     2457.73     62.42 o 
   3  -4   6     1293.96     1267.43     43.31 o 
   4  -4   6     2835.00     2817.72     65.33 o 
   5  -4   6        7.19        9.60      9.11 o 
   6  -4   6      766.35      755.18     33.55 o 
   7  -4   6      170.30      178.65     34.68 o 
   8  -4   6      840.37      718.95     57.43 o 
   9  -4   6        7.41        2.29     17.06 o 
  -5  -3   6      370.58      293.07     41.54 o 
  -4  -3   6      880.46      825.28     57.71 o 
  -3  -3   6      267.34      281.41     35.29 o 
  -2  -3   6       14.94       34.18     18.34 o 
  -1  -3   6      144.21      145.53     27.15 o 
   0  -3   6     2697.28     2861.89     68.16 o 
   1  -3   6      283.16      266.41     21.96 o 
   2  -3   6      802.57      783.96     34.63 o 
   3  -3   6     6357.29     6481.31    151.80 o 
   4  -3   6     3237.51     3211.31     67.89 o 
   5  -3   6      429.05      454.08     25.79 o 
   6  -3   6      422.69      409.89     25.14 o 
   7  -3   6     1114.60     1168.04     41.40 o 
   8  -3   6       20.05       14.78     17.95 o 
   9  -3   6      249.62      238.59     36.13 o 
  10  -3   6      210.41      182.72     38.36 o 
  -6  -2   6       63.59       70.70     26.15 o 
  -5  -2   6       14.58       12.04     17.62 o 
  -4  -2   6      531.79      548.61     45.78 o 
  -3  -2   6      575.40      507.57     43.32 o 
  -2  -2   6      351.24      340.18     33.96 o 
  -1  -2   6     3243.69     3141.09     97.74 o 
   0  -2   6      155.47      133.45     18.11 o 
   1  -2   6     1433.30     1486.73     44.91 o 
   2  -2   6     5394.07     5489.25    113.94 o 
   3  -2   6     3592.07     3506.90     68.82 o 
   4  -2   6     3358.17     3305.42     68.64 o 
   5  -2   6      510.61      460.81     32.56 o 
   6  -2   6      269.01      302.37     21.22 o 
   7  -2   6       35.67       46.01     12.65 o 
   8  -2   6      284.92      282.60     49.49 o 
   9  -2   6       16.91       17.73     18.07 o 
  10  -2   6     1372.20     1488.69     81.30 o 
  -7  -1   6      340.93      318.10     40.76 o 
  -6  -1   6      227.75      271.26     37.58 o 
  -5  -1   6      175.32      202.51     34.63 o 
  -4  -1   6      245.00      259.95     32.23 o 
  -3  -1   6       73.86       64.18     19.74 o 
  -2  -1   6      981.26      984.19     52.58 o 
  -1  -1   6       87.15       72.37     18.46 o 
   0  -1   6     8556.37     8359.00    171.46 o 
   1  -1   6       65.08       64.61      6.55 o 
   2  -1   6     1661.27     1620.31     45.08 o 
   3  -1   6     7559.30     7414.26    106.70 o 
   4  -1   6     5139.90     5108.98     84.23 o 
   5  -1   6      158.04      165.00      9.58 o 
   6  -1   6      405.47      419.96     16.41 o 
   7  -1   6      957.27      994.96     37.06 o 
   8  -1   6      380.05      377.67     25.12 o 
   9  -1   6      414.94      482.18     29.78 o 
  10  -1   6      278.95      243.27     36.52 o 
  -7   0   6      845.85      891.74     59.33 o 
  -6   0   6       51.95       81.13     16.87 o 
  -5   0   6       86.41       53.79     14.16 o 
  -4   0   6     1137.48     1159.97     40.22 o 
  -3   0   6       78.96       77.00     14.44 o 
  -2   0   6      382.92      347.98     19.94 o 
  -1   0   6    10265.85    10227.62    124.15 o 
   0   0   6      333.43      347.30     16.15 o 
   1   0   6     3822.24     3889.80     46.93 o 
   2   0   6     3750.12     3726.45    134.77 o 
   3   0   6     4862.43     4887.61     78.85 o 
   4   0   6      914.56      827.21     29.19 o 
   5   0   6      417.95      384.57     20.95 o 
   6   0   6        6.90        2.97      7.67 o 
   7   0   6     1031.06     1025.20    105.66 o 
   8   0   6       12.03        6.57      9.24 o 
   9   0   6       90.60       68.42     23.22 o 
  10   0   6     2949.48     3079.45     76.18 o 
  -7   1   6      341.62      266.33     26.47 o 
  -6   1   6        3.40       14.80     14.89 o 
  -5   1   6      440.85      422.13     27.05 o 
  -4   1   6       40.67       35.76     11.06 o 
  -3   1   6      226.58      224.84     17.98 o 
  -2   1   6     2394.83     2356.36     51.69 o 
  -1   1   6       12.14       10.04      6.74 o 
   0   1   6    13048.67    13292.38    146.37 o 
   1   1   6       85.54      108.23     15.25 o 
   2   1   6     2911.86     2913.16     60.12 o 
   3   1   6     4248.07     4129.69     48.00 o 
   4   1   6     3911.66     3869.88     73.10 o 
   5   1   6     1070.52     1011.42     32.03 o 
   6   1   6     2300.33     2358.66     58.49 o 
   7   1   6      104.45      119.35     14.39 o 
   8   1   6       72.85       79.73     14.05 o 
   9   1   6      370.63      458.33     41.48 o 
  10   1   6     1854.37     1867.40     85.48 o 
  -7   2   6      353.51      294.79     38.81 o 
  -6   2   6       57.26       41.34     12.87 o 
  -5   2   6      700.28      689.02     32.46 o 
  -4   2   6     2139.17     2031.90     52.28 o 
  -3   2   6      188.63      175.02     23.78 o 
  -2   2   6       10.28        7.03      7.58 o 
  -1   2   6    17262.53    18337.54    217.12 o 
   0   2   6     1431.99     1439.67     43.46 o 
   1   2   6     4335.60     4351.52     64.48 o 
   2   2   6     2230.01     2247.35     41.84 o 
   3   2   6     3137.80     3168.49     42.59 o 
   4   2   6      275.42      259.71     14.77 o 
   5   2   6      125.68      109.86     12.13 o 
   6   2   6       43.95       44.09      9.67 o 
   7   2   6     2859.98     2921.01     67.16 o 
   8   2   6      711.88      650.98     46.45 o 
   9   2   6      201.67      202.35     29.72 o 
  10   2   6     4053.27     4209.92    134.99 o 
  -7   3   6      110.04       85.25     25.93 o 
  -6   3   6      153.88      192.87     34.35 o 
  -5   3   6     1134.80     1166.87     41.87 o 
  -4   3   6      609.25      577.40     76.31 o 
  -3   3   6      808.88      772.39     65.38 o 
  -2   3   6     4003.06     4022.64     70.15 o 
  -1   3   6      286.08      273.94     17.17 o 
   0   3   6     9645.58     9800.61    136.13 o 
   1   3   6      839.00      831.42     26.66 o 
   2   3   6      165.80      164.16     13.29 o 
   3   3   6     2688.78     2621.71     58.91 o 
   4   3   6      569.13      524.91     17.62 o 
   5   3   6     1869.17     1874.47     61.98 o 
   6   3   6     3928.20     3830.93    106.33 o 
   7   3   6        0.67       16.17     12.94 o 
   8   3   6      645.00      617.75     45.78 o 
   9   3   6      891.04      887.17     58.55 o 
  10   3   6     2369.62     2562.38     69.61 o 
  -7   4   6      127.00      106.89     29.16 o 
  -6   4   6       46.12       45.33     20.80 o 
  -5   4   6      561.01      520.00     44.22 o 
  -4   4   6     3462.90     3628.16    143.94 o 
  -3   4   6        1.80        4.34      7.27 o 
  -2   4   6       63.74       65.50     11.42 o 
  -1   4   6     9693.92     9971.31    125.82 o 
   0   4   6     1005.88      882.03     36.08 o 
   1   4   6     1831.23     1960.56     63.82 o 
   2   4   6     2328.03     2493.31     50.34 o 
   3   4   6      157.14      155.53     13.62 o 
   4   4   6       87.67       79.42     11.89 o 
   5   4   6     1201.78     1212.76     37.82 o 
   6   4   6       31.19       26.82     10.32 o 
   7   4   6     5628.07     5499.21    141.68 o 
   8   4   6      105.07       59.83     21.08 o 
   9   4   6      139.29      102.93     27.77 o 
  -7   5   6        3.58       27.66     19.46 o 
  -6   5   6      197.61      200.17     35.46 o 
  -5   5   6     1823.23     1922.60     84.19 o 
  -4   5   6      802.43      785.08     51.02 o 
  -3   5   6     1541.28     1501.51     66.80 o 
  -2   5   6     3529.45     3603.81     66.23 o 
  -1   5   6      227.96      193.19     25.06 o 
   0   5   6     3179.11     3251.86     71.82 o 
   1   5   6      801.51      688.86     26.49 o 
   2   5   6      839.57      866.11     30.01 o 
   3   5   6     1488.85     1377.85     60.61 o 
   4   5   6      132.90      114.87     15.04 o 
   5   5   6      853.41      754.63     31.73 o 
   6   5   6     4918.18     5073.01    108.64 o 
   7   5   6       44.83       53.14     19.24 o 
   8   5   6     1166.16     1199.36     66.74 o 
   9   5   6      741.28      767.52     86.56 o 
  -6   6   6      243.07      186.40     36.69 o 
  -5   6   6      654.61      793.22     56.93 o 
  -4   6   6     3670.92     3623.78    116.14 o 
  -3   6   6       33.33       32.79     16.95 o 
  -2   6   6      520.80      539.07     43.38 o 
  -1   6   6     3079.34     3298.80     80.07 o 
   0   6   6     1051.35      973.98     32.28 o 
   1   6   6       19.42       24.04      8.51 o 
   2   6   6     1956.41     1914.41     47.44 o 
   3   6   6      749.03      733.52     30.31 o 
   4   6   6       63.93       54.95     12.27 o 
   5   6   6     2112.14     2053.37     54.84 o 
   6   6   6       14.02        0.14      8.26 o 
   7   6   6     4117.72     4049.03    117.85 o 
   8   6   6       40.95       17.13     12.94 o 
   9   6   6      170.71       17.92     13.63 o 
  -6   7   6        5.59       20.80     21.36 o 
  -5   7   6     1431.89     1626.80     84.53 o 
  -4   7   6      116.66      103.54     27.60 o 
  -3   7   6      429.75      464.47     43.88 o 
  -2   7   6     1669.53     1625.58     77.17 o 
  -1   7   6      136.55      158.69     30.44 o 
   0   7   6      998.33     1036.51     33.73 o 
   1   7   6      109.91       99.59     21.33 o 
   2   7   6      756.26      774.42     31.43 o 
   3   7   6     1142.48     1131.54     99.58 o 
   4   7   6      360.93      335.55     23.74 o 
   5   7   6       68.83       51.61     13.38 o 
   6   7   6     2990.26     2954.41     73.64 o 
   7   7   6      227.43      222.11     18.74 o 
   8   7   6      480.23      547.41     33.19 o 
   9   7   6      458.78      483.09     43.38 o 
  -5   8   6      350.87      325.57     44.05 o 
  -4   8   6     1614.12     1562.90     85.59 o 
  -3   8   6       26.69       28.55     21.75 o 
  -2   8   6       59.69      111.52     29.44 o 
  -1   8   6     1212.53     1260.86     70.70 o 
   0   8   6       24.99       27.54     21.80 o 
   1   8   6      213.33      261.56     36.02 o 
   2   8   6     1524.77     1557.05     46.59 o 
   3   8   6      588.90      567.32     65.07 o 
   4   8   6       91.58       86.01     17.00 o 
   5   8   6      783.87      715.16     36.26 o 
   6   8   6        3.29       -6.11      7.99 o 
   7   8   6     1024.58     1056.27     36.73 o 
   8   8   6        4.38       10.13     13.38 o 
  -4   9   6        6.50       -8.31     20.07 o 
  -3   9   6      208.48      237.81     44.22 o 
  -2   9   6       98.69       96.80     30.17 o 
  -1   9   6      318.93      349.38     43.77 o 
   0   9   6        2.42        1.45     16.67 o 
   1   9   6       97.68       84.53     27.21 o 
   2   9   6      533.47      610.50     52.02 o 
   3   9   6     1661.88     1615.37     81.30 o 
   4   9   6      161.29      179.20     18.96 o 
   5   9   6       20.47       17.59     10.02 o 
   6   9   6      853.85      844.83     32.40 o 
   7   9   6      228.40      193.40     20.35 o 
  -3  10   6        4.28       -4.13     10.26 o 
  -2  10   6       18.54      -16.62     20.52 o 
  -1  10   6      590.40      409.21     48.34 o 
   0  10   6       91.02      109.84     35.35 o 
   1  10   6      297.80      292.12     41.54 o 
   2  10   6      711.86      738.91     60.55 o 
   3  10   6      239.67      252.64     42.77 o 
   4  10   6      207.07      203.06     25.05 o 
   5  10   6      243.80      242.70     19.51 o 
   0  11   6       32.01       -0.56     10.04 o 
   1  11   6       27.07       -2.29      8.42 o 
   2  11   6      146.58      135.66     36.97 o 
   3  11   6      507.78      624.55     58.66 o 
   0  -7   7       58.50       64.18     33.54 o 
   1  -7   7      298.33      323.64     32.02 o 
   2  -7   7      305.86      300.82     45.50 o 
   3  -7   7      196.91      198.11     41.76 o 
   4  -7   7     1453.59     1430.25     86.93 o 
   5  -7   7       59.56       19.52     24.76 o 
  -2  -6   7       11.17        3.68     21.58 o 
  -1  -6   7      235.41      274.72     41.37 o 
   0  -6   7      328.26      341.88     32.24 o 
   1  -6   7      105.20       96.95     20.94 o 
   2  -6   7       42.06       20.46     14.84 o 
   3  -6   7     1309.66     1365.07     52.77 o 
   4  -6   7       14.29       37.58     22.47 o 
   5  -6   7     1139.08     1112.77     74.05 o 
   6  -6   7      178.56       41.37     24.92 o 
   7  -6   7       45.81       11.71      9.70 o 
  -3  -5   7        1.04      -18.79     19.13 o 
  -2  -5   7      332.76      302.66     40.76 o 
  -1  -5   7      287.22      275.22     40.15 o 
   0  -5   7      505.78      551.85     35.75 o 
   1  -5   7      953.92      887.07     90.02 o 
   2  -5   7      908.36      957.61     43.84 o 
   3  -5   7      352.60      377.69     29.58 o 
   4  -5   7     2805.62     2827.13     72.13 o 
   5  -5   7        9.44       23.14     20.30 o 
   6  -5   7       86.23       74.55     27.99 o 
   7  -5   7      804.04      734.73     61.22 o 
   8  -5   7       28.97        3.62     17.68 o 
  -4  -4   7      252.88      279.24     42.32 o 
  -3  -4   7      259.61      260.22     40.93 o 
  -2  -4   7       25.66       -7.69     16.78 o 
  -1  -4   7     1218.19     1145.39     68.08 o 
   0  -4   7      750.68      779.40     40.51 o 
   1  -4   7      834.23      832.78     58.21 o 
   2  -4   7       84.66       87.14     16.85 o 
   3  -4   7     3490.58     3516.82    111.29 o 
   4  -4   7        7.80        0.69     10.63 o 
   5  -4   7     1739.65     1692.65     53.43 o 
   6  -4   7       28.63       34.92     12.32 o 
   7  -4   7       10.83       22.81     21.86 o 
   8  -4   7      406.72      388.64     46.50 o 
   9  -4   7        4.77       21.19     20.74 o 
  -5  -3   7        0.09        0.78     10.98 o 
  -4  -3   7        8.81        5.24     20.13 o 
  -3  -3   7      166.93      180.49     34.29 o 
  -2  -3   7        5.73        3.51     16.50 o 
  -1  -3   7     1226.54     1191.89     64.96 o 
   0  -3   7     1819.37     1875.92     58.85 o 
   1  -3   7     3576.19     3529.64     80.07 o 
   2  -3   7     1314.16     1271.88     45.45 o 
   3  -3   7      214.43      207.99     25.37 o 
   4  -3   7     4552.88     4411.35     86.74 o 
   5  -3   7      280.10      249.94     22.10 o 
   6  -3   7       18.18       30.34     11.93 o 
   7  -3   7      722.77      670.61     33.88 o 
   8  -3   7        3.19       12.04     18.62 o 
   9  -3   7       43.15       31.11     22.97 o 
  -5  -2   7        6.38       18.46     19.01 o 
  -4  -2   7      633.07      646.07     52.69 o 
  -3  -2   7      234.94      273.33     35.07 o 
  -2  -2   7       53.08       45.00     20.07 o 
  -1  -2   7     2633.42     2509.85     93.51 o 
   0  -2   7     3377.76     3409.55    102.87 o 
   1  -2   7     1482.15     1408.20     47.34 o 
   2  -2   7      296.44      293.13     22.56 o 
   3  -2   7     3926.01     3848.08     77.46 o 
   4  -2   7       29.13       26.56     10.75 o 
   5  -2   7      845.99      808.61     34.53 o 
   6  -2   7       16.05       21.11     18.68 o 
   7  -2   7      518.63      496.01     28.60 o 
   8  -2   7      797.06      819.24     37.59 o 
   9  -2   7      393.36      421.92     45.05 o 
  10  -2   7      303.76      287.32     41.54 o 
  -6  -1   7       10.15       -9.60     11.48 o 
  -5  -1   7       87.25       98.13     27.60 o 
  -4  -1   7       25.10       31.28     17.51 o 
  -3  -1   7      492.79      506.51     44.05 o 
  -2  -1   7      148.60      140.73     28.72 o 
  -1  -1   7     1355.78     1352.35     37.29 o 
   0  -1   7     3338.51     3339.12     56.53 o 
   1  -1   7     6814.72     7127.26     94.02 o 
   2  -1   7      869.76      745.80     32.19 o 
   3  -1   7       54.71       36.64     11.14 o 
   4  -1   7     3405.84     3193.25     67.17 o 
   5  -1   7      426.71      383.24     23.89 o 
   6  -1   7      984.75      913.28     35.88 o 
   7  -1   7     1537.76     1539.90    103.46 o 
   8  -1   7      570.44      577.68     31.24 o 
   9  -1   7        4.73        7.57     11.12 o 
  10  -1   7     1766.50     1741.78     84.47 o 
  -6   0   7       65.42       70.87     17.49 o 
  -5   0   7       82.44       94.17     26.99 o 
  -4   0   7     2145.06     2197.65     58.80 o 
  -3   0   7      839.04      750.22     32.19 o 
  -2   0   7     1081.22     1140.19     48.31 o 
  -1   0   7     2120.12     2101.77     65.60 o 
   0   0   7     7968.48     8348.64    105.66 o 
   1   0   7      728.72      670.71     28.53 o 
   2   0   7      297.15      262.57     19.78 o 
   3   0   7     2305.39     2334.64     54.41 o 
   4   0   7        9.47       12.78      9.37 o 
   5   0   7       15.83       15.59      8.58 o 
   6   0   7       23.11       32.86     10.23 o 
   7   0   7     2585.17     2582.59     60.98 o 
   8   0   7     1430.43     1316.45     44.94 o 
   9   0   7     1457.10     1405.80     96.10 o 
  10   0   7      300.46      274.83     36.47 o 
  -6   1   7       24.40       28.24     13.23 o 
  -5   1   7      894.94      923.76     40.09 o 
  -4   1   7      109.75      117.15     17.51 o 
  -3   1   7     2430.59     2484.58     58.87 o 
  -2   1   7        0.74       -1.35      7.17 o 
  -1   1   7     2975.65     3135.85     59.61 o 
   0   1   7     1511.95     1490.51     36.17 o 
   1   1   7     6622.20     6741.67     86.85 o 
   2   1   7       17.19       17.87      4.66 o 
   3   1   7      854.90      821.84     30.19 o 
   4   1   7     1533.36     1555.60     41.99 o 
   5   1   7       25.57       22.44      8.42 o 
   6   1   7     3316.84     3212.39     73.07 o 
   7   1   7     2215.25     2134.56     53.43 o 
   8   1   7     1602.99     1573.09     47.57 o 
   9   1   7        6.39      -13.05     13.33 o 
  10   1   7     2735.16     2753.73    104.77 o 
  -6   2   7       16.98       14.68     12.08 o 
  -5   2   7       32.44       35.67     12.50 o 
  -4   2   7     2886.94     2874.20     66.97 o 
  -3   2   7     1346.21     1340.33     42.73 o 
  -2   2   7     1559.00     1681.10     44.83 o 
  -1   2   7     1887.74     1985.26    108.78 o 
   0   2   7     8830.93     9019.58    114.72 o 
   1   2   7       31.20       28.46      7.71 o 
   2   2   7       70.02       62.60      9.21 o 
   3   2   7      349.04      329.57     13.70 o 
   4   2   7      573.24      572.65     17.92 o 
   5   2   7      423.56      410.57     21.11 o 
   6   2   7      806.97      865.52     31.09 o 
   7   2   7     3529.52     3510.53     68.57 o 
   8   2   7     2496.99     2579.77     94.12 o 
   9   2   7      713.10      648.30     49.79 o 
  10   2   7       70.57       45.78     21.36 o 
  -6   3   7       24.49       35.91     21.69 o 
  -5   3   7     1395.29     1536.09    150.05 o 
  -4   3   7      597.10      546.77     44.72 o 
  -3   3   7     2760.61     2808.75     68.69 o 
  -2   3   7      231.27      228.47     18.62 o 
  -1   3   7     2496.04     2543.86     67.58 o 
   0   3   7     1463.88     1448.57     38.19 o 
   1   3   7     2979.13     2842.69     54.29 o 
   2   3   7      253.36      183.12     31.22 o 
   3   3   7     2901.01     2949.63     54.77 o 
   4   3   7      284.45      272.20     13.16 o 
   5   3   7      487.37      499.55     17.27 o 
   6   3   7     3948.18     3880.33    110.23 o 
   7   3   7     4360.30     4505.16    126.01 o 
   8   3   7      995.97      884.33     56.32 o 
   9   3   7       22.63       35.52     18.34 o 
  10   3   7     1124.07     1119.24     70.20 o 
  -6   4   7        4.99      -14.44     14.44 o 
  -5   4   7       94.62       65.91     22.41 o 
  -4   4   7     3379.09     3631.51    119.69 o 
  -3   4   7     2132.29     2132.31     62.31 o 
  -2   4   7      668.17      688.07     29.53 o 
  -1   4   7      662.53      678.82     33.51 o 
   0   4   7     2740.60     2843.75     72.23 o 
   1   4   7      296.48      293.13     46.95 o 
   2   4   7      745.59      722.74     36.80 o 
   3   4   7      132.25      112.88     13.86 o 
   4   4   7     2293.98     2257.51     92.95 o 
   5   4   7      446.05      413.56     23.01 o 
   6   4   7     1196.77     1158.33     39.58 o 
   7   4   7     3144.15     3132.61    103.43 o 
   8   4   7     1975.22     1929.40     83.47 o 
   9   4   7      245.72      229.28     33.68 o 
  10   4   7       15.66        6.30     17.45 o 
  -6   5   7      170.61      134.32     30.89 o 
  -5   5   7     1135.23     1112.32     66.13 o 
  -4   5   7     1001.51      950.51     58.71 o 
  -3   5   7     1589.85     1510.77     68.36 o 
  -2   5   7      547.73      489.17     24.98 o 
  -1   5   7      802.36      877.51     32.92 o 
   0   5   7     1042.07     1086.79     99.72 o 
   1   5   7      145.83      146.72     15.18 o 
   2   5   7      145.98      134.91     15.35 o 
   3   5   7     5957.43     6017.01     94.11 o 
   4   5   7      413.80      373.60     23.02 o 
   5   5   7     1245.05     1233.40     41.43 o 
   6   5   7     1624.02     1598.32     48.79 o 
   7   5   7     4060.11     4149.05     85.58 o 
   8   5   7      284.59      291.67     37.36 o 
   9   5   7       16.94       13.72     19.07 o 
  -6   6   7       10.65       -0.56     17.12 o 
  -5   6   7      170.18      184.62     35.80 o 
  -4   6   7     2249.80     2276.05     92.73 o 
  -3   6   7      770.71      681.37     50.07 o 
  -2   6   7       76.64       82.41     22.69 o 
  -1   6   7     1280.49     1361.00     41.42 o 
   0   6   7      532.98      535.70     26.08 o 
   1   6   7       59.00       36.64     11.53 o 
   2   6   7     1292.17     1274.40     40.02 o 
   3   6   7       38.38       35.72     10.73 o 
   4   6   7     2511.05     2398.59     84.98 o 
   5   6   7       71.20       75.43     14.94 o 
   6   6   7     1103.85     1063.64     41.54 o 
   7   6   7      761.83      727.39     36.90 o 
   8   6   7      597.93      549.00     49.23 o 
  -5   7   7      638.02      656.61     56.43 o 
  -4   7   7      564.78      559.92     51.19 o 
  -3   7   7      507.51      580.83     49.40 o 
  -2   7   7      313.07      362.71     41.32 o 
  -1   7   7       17.13       44.10     20.02 o 
   0   7   7      747.33      762.92     30.69 o 
   1   7   7      142.72      135.20     47.92 o 
   2   7   7       17.59       21.78     10.27 o 
   3   7   7     5108.95     5121.46    142.46 o 
   4   7   7      745.80      705.31     84.39 o 
   5   7   7      853.21      827.85     37.26 o 
   6   7   7      499.74      524.65     39.00 o 
   7   7   7     1904.99     1905.44     60.94 o 
  -4   8   7      801.63      891.74     66.74 o 
  -3   8   7      172.44      190.36     39.20 o 
  -2   8   7       85.61       66.13     25.82 o 
  -1   8   7     1624.58     1668.29     82.69 o 
   0   8   7       23.93       32.56     21.08 o 
   1   8   7      157.60      179.10     34.63 o 
   2   8   7     1498.82     1461.53     46.26 o 
   3   8   7      319.81      293.94     24.15 o 
   4   8   7     1148.48     1188.53     86.17 o 
   5   8   7       43.58       28.28     13.64 o 
   6   8   7      490.75      436.79     31.27 o 
   7   8   7      161.01      116.53     31.45 o 
   8   8   7      183.64      176.90     23.30 o 
  -4   9   7       30.32       30.67     25.20 o 
  -3   9   7      154.74      182.44     40.98 o 
  -2   9   7        2.58      -17.95     17.95 o 
  -1   9   7       10.51        3.74     20.85 o 
   0   9   7      502.43      492.18     50.18 o 
   1   9   7       33.77       37.58     23.47 o 
   2   9   7       19.99       26.99     20.85 o 
   3   9   7     2455.80     2608.18     67.54 o 
   4   9   7      302.39      241.74     23.77 o 
   5   9   7      314.23      312.82     27.54 o 
   6   9   7      170.54      155.55     19.51 o 
   7   9   7      299.97      299.49     23.17 o 
  -2  10   7       79.91       65.13     32.12 o 
  -1  10   7      965.09     1121.30     76.95 o 
   0  10   7       84.31       86.03     31.73 o 
   1  10   7      183.48      158.19     36.63 o 
   2  10   7      584.63      664.08     58.88 o 
   3  10   7      223.67      290.44     41.76 o 
   4  10   7      323.56      354.00     20.90 o 
   5  10   7       19.83       35.12     12.09 o 
   1  11   7        4.48       -5.30     24.87 o 
   2  11   7      143.10       78.12     32.62 o 
   0  -6   8      558.18      578.27     41.34 o 
   1  -6   8       55.84       76.27     23.45 o 
   2  -6   8      814.83      944.36     61.14 o 
   3  -6   8      412.10      466.87     34.66 o 
   4  -6   8      301.43      334.94     47.39 o 
   5  -6   8      460.43      442.89     50.91 o 
   6  -6   8       58.09        2.34     13.61 o 
  -2  -5   8      335.14      361.03     49.01 o 
  -1  -5   8      386.55      370.01     47.23 o 
   0  -5   8       15.36       -6.31     14.25 o 
   1  -5   8     1815.80     2073.66     97.33 o 
   2  -5   8       87.54       94.29     20.73 o 
   3  -5   8      487.24      470.64     32.81 o 
   4  -5   8      724.09      740.61     60.83 o 
   5  -5   8      765.52      724.58     61.28 o 
   6  -5   8        2.60        4.91     19.85 o 
   7  -5   8      121.11       -8.59     18.73 o 
  -3  -4   8      206.01      206.08     41.71 o 
  -2  -4   8        0.49      -17.51     17.51 o 
  -1  -4   8      162.86      123.06     32.34 o 
   0  -4   8     2670.53     2844.09     79.93 o 
   1  -4   8      425.96      442.87     33.00 o 
   2  -4   8     1777.91     1795.55     60.34 o 
   3  -4   8      412.76      417.72     30.28 o 
   4  -4   8      248.46      284.56     24.96 o 
   5  -4   8      370.58      322.33     28.10 o 
   6  -4   8        5.68       26.20     12.82 o 
   7  -4   8       32.39       31.22     23.25 o 
  -4  -3   8      115.98       -0.33      8.70 o 
  -3  -3   8       10.80       30.61     20.57 o 
  -2  -3   8      659.59      683.65     55.59 o 
  -1  -3   8      789.20      888.51     61.61 o 
   0  -3   8      126.86      148.09     30.83 o 
   1  -3   8     2939.13     3222.08     80.83 o 
   2  -3   8      338.84      352.39     39.70 o 
   3  -3   8      397.65      364.45     27.72 o 
   4  -3   8      935.90      789.71     37.76 o 
   5  -3   8      810.10      755.70     36.83 o 
   6  -3   8       32.49       24.35     12.08 o 
   7  -3   8     1064.62     1026.87     43.32 o 
   8  -3   8       32.78       41.09     21.75 o 
   9  -3   8      571.08      516.10     52.19 o 
  -3  -2   8     1242.83     1298.05     74.83 o 
  -2  -2   8       11.81       19.91     16.73 o 
  -1  -2   8      921.51      892.80     59.16 o 
   0  -2   8     5696.13     6005.05    158.69 o 
   1  -2   8     1168.90     1217.49     47.84 o 
   2  -2   8     2058.93     2012.46     73.02 o 
   3  -2   8      216.62      200.05     22.68 o 
   4  -2   8        6.81       14.29     16.67 o 
   5  -2   8      182.32      202.63     20.96 o 
   6  -2   8      239.53      182.11     20.75 o 
   7  -2   8      205.96      180.47     22.24 o 
   8  -2   8     2747.79     2651.87     73.27 o 
   9  -2   8        0.12       -8.53     17.06 o 
  -5  -1   8       14.53       21.92     13.28 o 
  -4  -1   8     1417.46     1388.09     49.70 o 
  -3  -1   8      308.96      301.47     23.70 o 
  -2  -1   8     3416.39     3430.81     70.49 o 
  -1  -1   8      828.14      722.35     52.36 o 
   0  -1   8       80.85       66.46     22.47 o 
   1  -1   8     2219.70     2256.05     71.76 o 
   2  -1   8      774.33      711.45     34.53 o 
   3  -1   8      151.81      152.02     19.39 o 
   4  -1   8     1660.15     1657.07     50.45 o 
   5  -1   8       31.77       26.31     10.96 o 
   6  -1   8       76.03       82.42     18.23 o 
   7  -1   8     4010.44     4156.64     86.19 o 
   8  -1   8        2.07        4.91     10.53 o 
   9  -1   8     1486.35     1493.58     52.83 o 
  10  -1   8      435.18      424.43     45.28 o 
  -5   0   8       20.01       22.94     13.71 o 
  -4   0   8      578.85      629.64     33.23 o 
  -3   0   8     3135.81     3159.73     70.50 o 
  -2   0   8       29.28       20.61     16.67 o 
  -1   0   8     1168.02     1188.83     36.94 o 
   0   0   8     7087.34     7256.11     98.95 o 
   1   0   8     1223.06     1132.84     59.16 o 
   2   0   8      611.52      598.49     29.92 o 
   3   0   8      187.51      245.10     20.20 o 
   4   0   8      490.95      553.63     46.81 o 
   5   0   8      418.38      411.52     25.13 o 
   6   0   8     1284.27     1252.30     42.97 o 
   7   0   8       66.86       50.31     13.09 o 
   8   0   8     4695.73     4819.12     93.98 o 
   9   0   8       58.85       39.59     14.02 o 
  10   0   8      305.94      366.05     41.48 o 
  -5   1   8        2.75       -2.06     10.52 o 
  -4   1   8     2230.04     2169.04     60.30 o 
  -3   1   8      432.84      423.09     26.27 o 
  -2   1   8     3523.16     3424.29    171.87 o 
  -1   1   8     1022.54     1013.05     34.13 o 
   0   1   8       72.77       81.03     18.65 o 
   1   1   8     3198.98     3251.80     55.63 o 
   2   1   8      456.73      395.08     56.37 o 
   3   1   8     1864.55     1823.96     49.69 o 
   4   1   8     2929.26     2912.81     63.53 o 
   5   1   8      435.56      462.98     25.93 o 
   6   1   8        8.47        0.95      8.04 o 
   7   1   8     6170.32     6139.68    264.52 o 
   8   1   8      169.53      152.74     19.91 o 
   9   1   8     1297.47     1341.60     71.15 o 
  10   1   8      165.75      144.14     32.17 o 
  -6   2   8      566.05      512.13     34.03 o 
  -5   2   8      330.95      329.16     27.18 o 
  -4   2   8      267.99      273.30     23.89 o 
  -3   2   8     4904.43     5032.72     92.08 o 
  -2   2   8       67.05       80.39     14.37 o 
  -1   2   8       63.42       74.56     13.91 o 
   0   2   8     2454.02     2426.09     51.86 o 
   1   2   8       14.11       17.10      7.66 o 
   2   2   8      217.61      192.37     14.33 o 
   3   2   8     1425.12     1408.79     54.68 o 
   4   2   8     1408.08     1418.12     29.07 o 
   5   2   8     1615.85     1594.63     44.18 o 
   6   2   8     2062.80     2070.89    108.28 o 
   7   2   8       12.14       12.27     14.39 o 
   8   2   8     5037.30     5018.35    140.79 o 
   9   2   8      218.00      201.06     34.74 o 
  10   2   8       38.79       47.06     23.86 o 
  -6   3   8      422.81      394.21     43.71 o 
  -5   3   8        9.29        6.35     11.35 o 
  -4   3   8     2601.04     2637.83    105.55 o 
  -3   3   8       65.84       89.89     29.83 o 
  -2   3   8     2421.29     2494.99     59.35 o 
  -1   3   8       45.71       39.28     10.64 o 
   0   3   8      233.02      243.17     17.88 o 
   1   3   8     1044.84     1000.06     32.68 o 
   2   3   8      295.62      290.54     18.25 o 
   3   3   8     4131.53     4057.37     68.43 o 
   4   3   8     6300.16     6505.32     75.16 o 
   5   3   8      557.41      515.61     18.86 o 
   6   3   8      137.48      100.59     23.47 o 
   7   3   8     4179.53     4245.27    124.62 o 
   8   3   8      527.12      462.12     42.32 o 
   9   3   8      609.32      587.19     48.90 o 
  10   3   8       24.59       19.07     18.51 o 
  -6   4   8      613.87      697.81     56.54 o 
  -5   4   8      341.66      349.44     39.48 o 
  -4   4   8      363.39      408.13     27.76 o 
  -3   4   8     3927.81     4103.51     82.46 o 
  -2   4   8       29.34       23.85     10.24 o 
  -1   4   8       91.04       72.33     13.61 o 
   0   4   8      766.13      787.66     68.22 o 
   1   4   8      107.77       96.57     21.72 o 
   2   4   8     1470.20     1456.08     40.83 o 
   3   4   8     2388.84     2312.35     52.45 o 
   4   4   8     2240.75     2178.91     53.39 o 
   5   4   8     3022.16     2947.86     62.10 o 
   6   4   8     1403.82     1379.87     43.15 o 
   7   4   8      167.20      193.48     30.83 o 
   8   4   8     2354.57     2209.81     91.16 o 
   9   4   8      154.84      143.58     32.06 o 
  10   4   8      162.96      124.01     31.61 o 
  -5   5   8       19.04       17.56     18.01 o 
  -4   5   8     1173.30     1190.16     65.63 o 
  -3   5   8       23.62       34.51     17.79 o 
  -2   5   8      414.55      438.58     25.99 o 
  -1   5   8        9.99       14.20      9.37 o 
   0   5   8     1455.23     1461.37     44.12 o 
   1   5   8      484.22      446.80     25.24 o 
   2   5   8      525.67      512.28     27.05 o 
   3   5   8     2720.05     2725.04     60.38 o 
   4   5   8     5084.92     5111.88     88.22 o 
   5   5   8      164.91      142.87     18.27 o 
   6   5   8      194.21      177.42     26.71 o 
   7   5   8     1708.39     1641.08     51.98 o 
   8   5   8      397.68      376.81     41.26 o 
   9   5   8       41.67       12.88     18.12 o 
  -5   6   8       52.45       72.26     26.49 o 
  -4   6   8      200.59      180.66     35.24 o 
  -3   6   8     1095.59     1236.05     68.58 o 
  -2   6   8       31.63       14.33     17.73 o 
  -1   6   8     1114.97     1018.31     69.36 o 
   0   6   8      712.33      680.52     31.07 o 
   1   6   8      994.46     1028.37     37.92 o 
   2   6   8      170.93      190.40     19.41 o 
   3   6   8     3198.87     3178.74     68.69 o 
   4   6   8      417.94      390.29     25.29 o 
   5   6   8     1727.20     1589.57     58.88 o 
   6   6   8      226.66      243.40     23.08 o 
   7   6   8       19.54       28.86     12.57 o 
   8   6   8      873.22      778.94     58.16 o 
   9   6   8       37.41       -9.42     13.16 o 
  -4   7   8      350.57      422.03     46.89 o 
  -3   7   8       48.20       56.71     24.87 o 
  -2   7   8        2.23       16.56     17.73 o 
  -1   7   8       11.93       28.16     19.79 o 
   0   7   8     2379.43     2459.68     86.82 o 
   1   7   8      273.93      308.68     23.24 o 
   2   7   8      527.80      540.42     28.77 o 
   3   7   8      568.82      520.50     35.10 o 
   4   7   8     3133.68     3111.46     71.83 o 
   5   7   8       47.76       30.99     12.61 o 
   6   7   8       39.62       36.16     13.57 o 
   7   7   8      291.55      277.79     26.24 o 
   8   7   8       10.09       -4.87     11.68 o 
  -4   8   8      158.18      111.74     32.79 o 
  -3   8   8      315.98      337.90     45.39 o 
  -2   8   8        6.43       14.33     21.41 o 
  -1   8   8      608.55      634.03     52.75 o 
   0   8   8      572.30      600.85     53.19 o 
   1   8   8      563.96      567.56     51.35 o 
   2   8   8       22.40       13.74     11.72 o 
   3   8   8     2113.36     2021.55     58.27 o 
   4   8   8      178.99      162.29     21.87 o 
   5   8   8      908.81      870.78     65.01 o 
   6   8   8       16.72       15.80     12.77 o 
   7   8   8        8.13        0.44     12.08 o 
   8   8   8      219.49      291.89     46.34 o 
  -3   9   8      159.76      119.43     37.69 o 
  -2   9   8       60.09       75.55     28.10 o 
  -1   9   8      110.45      100.87     33.12 o 
   0   9   8     1735.24     1741.72     88.77 o 
   1   9   8      348.26      330.20     43.55 o 
   2   9   8      203.42      196.60     36.52 o 
   3   9   8       28.64       33.58     12.94 o 
   4   9   8      913.27      957.70     83.64 o 
   5   9   8       47.48       26.06     14.04 o 
   6   9   8       20.96       48.99     16.07 o 
  -1  10   8      206.92      315.09     46.00 o 
   0  10   8      733.21      829.63     68.30 o 
   1  10   8      111.84      111.46     33.73 o 
   2  10   8       25.22        5.13     20.69 o 
   3  10   8      456.64      446.01     49.29 o 
   4  10   8       59.11       84.70     29.77 o 
   5  10   8       73.86       63.17     26.93 o 
   0  -5   9      400.55      413.39     51.74 o 
   1  -5   9      558.75      583.16     40.82 o 
   2  -5   9     1014.16     1054.78     51.60 o 
   3  -5   9      100.56      100.56     21.81 o 
   4  -5   9       37.25        0.01     24.51 o 
   6  -5   9        5.23       -9.42     11.04 o 
  -2  -4   9      405.36      501.10     56.59 o 
  -1  -4   9      706.47      762.10     64.57 o 
   0  -4   9      235.53      226.10     41.37 o 
   1  -4   9     1499.14     1630.10     62.55 o 
   2  -4   9      333.30      309.39     29.30 o 
   3  -4   9       52.81       69.47     24.53 o 
   4  -4   9       84.04       95.08     33.76 o 
   5  -4   9      141.33      176.85     24.90 o 
   6  -4   9       97.83      126.64     21.58 o 
   7  -4   9      295.29      197.72     39.98 o 
  -2  -3   9     1899.66     1931.35     97.91 o 
  -1  -3   9       82.30       56.48     27.21 o 
   0  -3   9      530.99      543.31     50.46 o 
   1  -3   9      421.68      422.59     32.86 o 
   2  -3   9     1267.41     1347.18     53.77 o 
   3  -3   9        9.53        3.67     12.21 o 
   4  -3   9     1054.37      981.83     62.20 o 
   5  -3   9      167.37      169.81     23.16 o 
   6  -3   9      335.99      283.91     26.20 o 
   7  -3   9      626.76      580.27     35.51 o 
   8  -3   9     1902.39     1826.70     94.45 o 
  -2  -2   9      845.61      959.54     66.41 o 
  -1  -2   9     1302.02     1291.08     75.83 o 
   0  -2   9      403.12      408.15     43.66 o 
   1  -2   9      673.94      676.16     43.52 o 
   2  -2   9        6.00       17.85     13.40 o 
   3  -2   9       93.15       43.26     14.99 o 
   4  -2   9        7.89       14.95     11.61 o 
   5  -2   9      986.97     1004.67     43.41 o 
   6  -2   9       44.98       27.02     12.82 o 
   7  -2   9      912.93      948.68     42.90 o 
   8  -2   9     1508.24     1585.61     56.22 o 
   9  -2   9     1563.62     1378.23     79.90 o 
  -3  -1   9      246.57      289.22     42.43 o 
  -2  -1   9     2090.16     2141.23     96.24 o 
  -1  -1   9       74.09      127.85     29.94 o 
   0  -1   9      407.21      372.52     43.27 o 
   1  -1   9      686.67      694.47     51.41 o 
   2  -1   9     1606.22     1742.20     56.90 o 
   3  -1   9       37.12       26.01     11.89 o 
   4  -1   9     3417.25     3596.28    120.55 o 
   5  -1   9       37.87       57.43     14.92 o 
   6  -1   9      943.83      873.91     39.57 o 
   7  -1   9     1319.87     1236.35     71.31 o 
   8  -1   9     2471.73     2491.75     69.24 o 
   9  -1   9      851.81      817.58     45.00 o 
  -4   0   9      188.82      176.53     35.07 o 
  -3   0   9     2070.24     2020.46     93.84 o 
  -2   0   9     1253.63     1315.00     72.99 o 
  -1   0   9      321.52      279.74     37.80 o 
   0   0   9      972.04      953.69     59.55 o 
   1   0   9       82.82       83.25     23.86 o 
   2   0   9      134.48      131.97     30.22 o 
   3   0   9     1185.56     1113.31     42.76 o 
   4   0   9        3.76        2.98      9.85 o 
   5   0   9     3149.85     3303.55    128.47 o 
   6   0   9      197.09      150.27     20.18 o 
   7   0   9     1703.15     1597.88     52.22 o 
   8   0   9     1285.94     1305.41     48.61 o 
   9   0   9     1906.33     2094.35     63.93 o 
  10   0   9       36.28       19.40     18.34 o 
  -5   1   9      797.56      829.07     41.66 o 
  -4   1   9      455.98      469.41     31.00 o 
  -3   1   9      526.72      510.65     30.69 o 
  -2   1   9      559.75      565.20     29.82 o 
  -1   1   9      484.59      567.86     61.14 o 
   0   1   9      316.26      251.69     33.29 o 
   1   1   9     1350.39     1423.56     68.47 o 
   2   1   9       56.85       39.14     16.23 o 
   3   1   9      145.92      152.89     20.27 o 
   4   1   9     6952.43     7298.86    117.99 o 
   5   1   9      742.79      728.56     33.45 o 
   6   1   9     1200.65     1195.54     42.79 o 
   7   1   9      509.83      464.20     36.41 o 
   8   1   9     2233.12     2253.08     91.72 o 
   9   1   9      113.46      124.01     30.44 o 
  10   1   9       36.30       33.96     21.63 o 
  -5   2   9        4.35       10.32     11.31 o 
  -4   2   9      140.74      136.12     23.86 o 
  -3   2   9     2161.81     2106.64     61.42 o 
  -2   2   9     1199.48     1254.01     43.19 o 
  -1   2   9       24.09       19.85     10.16 o 
   0   2   9      786.37      825.13     32.59 o 
   1   2   9      526.62      471.27     23.47 o 
   2   2   9      330.88      273.66     30.83 o 
   3   2   9     2151.00     2240.26     84.25 o 
   4   2   9      112.25       97.30     15.77 o 
   5   2   9     5506.81     5645.53     96.93 o 
   6   2   9      613.19      597.72     29.37 o 
   7   2   9     1504.80     1489.41     72.65 o 
   8   2   9      650.96      634.64     50.24 o 
   9   2   9     1036.98      976.49     63.34 o 
  10   2   9       27.82       37.92     21.75 o 
  -5   3   9      611.03      647.89     37.49 o 
  -4   3   9      185.83      174.33     22.39 o 
  -3   3   9      119.06      131.55     19.17 o 
  -2   3   9      208.81      276.48     22.82 o 
  -1   3   9      200.39      179.49     18.49 o 
   0   3   9      566.52      512.70     41.51 o 
   1   3   9     1873.75     1977.18     86.90 o 
   2   3   9       40.24       44.61     11.10 o 
   3   3   9       49.78       61.21     16.23 o 
   4   3   9     6664.44     6847.11    162.03 o 
   5   3   9     1789.51     1930.68     50.40 o 
   6   3   9      950.66      970.64     57.65 o 
   7   3   9       82.77       70.65     22.81 o 
   8   3   9     1303.77     1291.86     71.43 o 
   9   3   9        6.50       10.71     18.34 o 
  10   3   9       25.02        7.64     18.79 o 
  -5   4   9       40.37       21.19     19.57 o 
  -4   4   9        4.80       -0.17     15.61 o 
  -3   4   9      847.63      928.93     46.25 o 
  -2   4   9      157.28      183.11     19.69 o 
  -1   4   9      253.17      264.14     23.45 o 
   0   4   9     2648.73     2730.53     62.83 o 
   1   4   9       77.48       68.99     14.23 o 
   2   4   9      660.58      675.73     29.69 o 
   3   4   9      483.86      455.79     35.80 o 
   4   4   9     1420.66     1336.97     41.01 o 
   5   4   9     2964.49     2967.09     63.15 o 
   6   4   9      585.59      513.32     27.78 o 
   7   4   9      232.74      256.77     33.45 o 
   8   4   9      427.06      429.23     44.10 o 
   9   4   9      180.63      167.16     34.24 o 
  10   4   9       61.85       76.17     26.76 o 
  -4   5   9       44.25       62.78     23.75 o 
  -3   5   9        0.43      -12.60     12.60 o 
  -2   5   9       54.40       91.95     32.65 o 
  -1   5   9       49.09       60.44     14.12 o 
   0   5   9      699.06      666.44     32.55 o 
   1   5   9     4081.58     4004.84     78.44 o 
   2   5   9       60.99       61.26     14.40 o 
   3   5   9      429.77      381.21     23.82 o 
   4   5   9     2662.48     2496.66     59.57 o 
   5   5   9     2831.63     2726.39     75.47 o 
   6   5   9      110.22       98.10     36.16 o 
   7   5   9       90.16       83.34     15.92 o 
   8   5   9      165.28      165.38     32.95 o 
   9   5   9       68.09       76.83     26.09 o 
  -4   6   9       32.12       91.83     28.49 o 
  -3   6   9      603.63      579.38     50.80 o 
  -2   6   9       19.21       21.36     17.56 o 
  -1   6   9      330.36      300.72     24.63 o 
   0   6   9     2033.53     2177.04     58.54 o 
   1   6   9       27.62       42.54     15.03 o 
   2   6   9     1700.29     1763.22     51.88 o 
   3   6   9      698.28      694.32     33.04 o 
   4   6   9     2102.58     1975.22    112.27 o 
   5   6   9     1837.69     1808.20     73.02 o 
   6   6   9      501.02      493.13     29.92 o 
   7   6   9       22.91       19.55     11.86 o 
   8   6   9      295.75      274.44     37.75 o 
   9   6   9       12.41       -4.68      8.08 o 
  -4   7   9      142.71      169.95     37.53 o 
  -3   7   9      132.48      139.17     32.73 o 
  -2   7   9      247.23      326.97     42.49 o 
  -1   7   9      389.01      404.41     43.55 o 
   0   7   9       79.90      126.63     30.00 o 
   1   7   9     3250.02     3514.10     77.44 o 
   2   7   9        7.62        3.77     10.22 o 
   3   7   9      152.65      187.77     38.56 o 
   4   7   9     1252.64     1251.90    132.79 o 
   5   7   9     1026.55     1021.89     58.74 o 
   6   7   9       66.50       45.36     14.57 o 
   7   7   9      381.52      350.30     28.70 o 
   8   7   9        2.31        2.36     12.04 o 
  -3   8   9      721.47      760.32     65.07 o 
  -2   8   9       68.66       65.96     27.32 o 
  -1   8   9       13.80        0.17     18.90 o 
   0   8   9     1574.14     1621.12     83.53 o 
   1   8   9       91.48       83.02     26.99 o 
   2   8   9      868.97      877.87     38.92 o 
   3   8   9      103.88      100.27     18.57 o 
   4   8   9      201.35      177.22     22.90 o 
   5   8   9      420.30      421.32     30.19 o 
   6   8   9       22.70       41.99     26.74 o 
   7   8   9       63.61       47.07     16.31 o 
  -2   9   9      254.04      284.37     50.24 o 
  -1   9   9      418.23      518.66     55.20 o 
   0   9   9        0.74       12.94     23.47 o 
   1   9   9     1865.93     2079.23     99.58 o 
   2   9   9       50.42       -0.50     21.52 o 
   3   9   9       76.43       74.19     26.43 o 
   4   9   9      493.69      465.16     31.67 o 
   5   9   9       66.80       61.37     17.15 o 
   6   9   9        6.82       17.95     15.14 o 
   0  10   9      865.88      949.67     74.55 o 
   1  10   9        2.44        1.95     21.63 o 
   2  10   9      272.89      329.53     45.94 o 
   3  10   9       89.39       65.68     27.10 o 
   4  10   9        4.07      -17.01     17.01 o 
   0  -4  10       88.57       90.55     33.29 o 
   1  -4  10      223.81      249.47     31.75 o 
   2  -4  10       10.40      -11.64     13.89 o 
   3  -4  10       12.70       18.65     15.46 o 
   4  -4  10       72.04       53.17     40.29 o 
   5  -4  10      156.68       57.79     79.99 o 
  -1  -3  10      763.71      809.44     67.69 o 
   0  -3  10       10.23       23.70     22.19 o 
   1  -3  10        0.39      -17.45     17.45 o 
   2  -3  10      463.84      458.42     52.27 o 
   3  -3  10       20.41        3.30     14.30 o 
   4  -3  10      353.46      370.69     30.70 o 
   5  -3  10     1376.76     1446.37     56.59 o 
   6  -3  10      256.76      276.70     28.33 o 
   7  -3  10      179.51      153.82     24.05 o 
  -1  -2  10       24.07        7.42     21.97 o 
   0  -2  10        1.96        5.13     21.13 o 
   1  -2  10      179.15      138.28     32.73 o 
   2  -2  10       52.09       69.30     18.00 o 
   3  -2  10        7.46       18.46     12.48 o 
   4  -2  10      498.27      543.68     49.37 o 
   5  -2  10      521.31      453.34     32.45 o 
   6  -2  10     2080.02     2155.36     67.32 o 
   7  -2  10      547.84      497.05     33.58 o 
   8  -2  10        7.60        4.80     12.15 o 
  -2  -1  10       30.17       28.94     21.80 o 
  -1  -1  10      430.84      499.15     50.85 o 
   0  -1  10      150.27       90.33     26.71 o 
   1  -1  10      409.68      453.65     47.28 o 
   2  -1  10      567.68      591.12     36.39 o 
   3  -1  10      225.22      216.15     25.34 o 
   4  -1  10      573.71      581.62     46.45 o 
   5  -1  10     3704.08     3859.95    179.99 o 
   6  -1  10       43.86       65.80     16.99 o 
   7  -1  10      692.03      673.80     37.33 o 
   8  -1  10     1161.29     1210.89     51.60 o 
   9  -1  10       74.28       59.46     17.47 o 
  -3   0  10       38.97       48.29     24.09 o 
  -2   0  10     1221.30     1256.62     76.39 o 
  -1   0  10      188.02      177.59     35.29 o 
   0   0  10      124.99      119.82     30.00 o 
   1   0  10      127.57      121.55     28.88 o 
   2   0  10      553.63      628.56     50.57 o 
   3   0  10       52.47       59.12     16.36 o 
   4   0  10     2563.83     2561.47    201.04 o 
   5   0  10      600.51      650.60     35.50 o 
   6   0  10     3879.63     3896.35     87.52 o 
   7   0  10      341.32      297.54     25.35 o 
   8   0  10        2.31        0.66     11.15 o 
   9   0  10      900.45      962.67     64.57 o 
  -3   1  10      206.45      166.33     35.74 o 
  -2   1  10      123.19       81.41     27.27 o 
  -1   1  10      311.77      299.42     38.75 o 
   0   1  10       58.99       35.29     20.74 o 
   1   1  10     1222.61     1306.53     70.81 o 
   2   1  10      674.46      779.33     53.47 o 
   3   1  10      762.76      753.59     36.42 o 
   4   1  10     1171.97     1138.74     59.13 o 
   5   1  10     5392.30     5398.25    102.57 o 
   6   1  10        4.50       12.49     10.53 o 
   7   1  10     1076.37     1007.06     54.39 o 
   8   1  10      783.64      857.95     59.83 o 
   9   1  10       45.89       51.13     22.47 o 
  -4   2  10        9.66        8.81     19.24 o 
  -3   2  10      119.00       92.11     27.99 o 
  -2   2  10      379.60      387.63     43.21 o 
  -1   2  10       18.69      -13.94     15.28 o 
   0   2  10      995.92     1004.15     62.28 o 
   1   2  10     1050.26     1034.09     60.94 o 
   2   2  10     1184.39     1191.94     65.46 o 
   3   2  10     1536.73     1425.13     71.04 o 
   4   2  10     4636.18     4693.82     91.68 o 
   5   2  10      243.14      238.95     21.76 o 
   6   2  10     3028.51     3042.92     71.29 o 
   7   2  10       44.38       32.34     19.07 o 
   8   2  10      223.21      257.16     36.30 o 
   9   2  10      350.84      328.86     41.93 o 
  -4   3  10       37.25       43.23     15.42 o 
  -3   3  10        6.37        8.55     12.09 o 
  -2   3  10      352.40      345.18     25.69 o 
  -1   3  10        0.71       -0.99      9.97 o 
   0   3  10      276.43      217.35     30.61 o 
   1   3  10     3851.66     3759.56    118.77 o 
   2   3  10     2617.79     2506.61     95.57 o 
   3   3  10      900.83      918.34     57.71 o 
   4   3  10      289.59      267.42     34.46 o 
   5   3  10     3062.72     3156.92    109.12 o 
   6   3  10      154.29      120.05     28.38 o 
   7   3  10       92.83       90.16     25.76 o 
   8   3  10      498.29      367.28     41.21 o 
   9   3  10      200.98      171.18     34.29 o 
  -4   4  10       14.40       14.55     18.18 o 
  -3   4  10      366.90      412.12     29.23 o 
  -2   4  10      169.34      187.54     21.66 o 
  -1   4  10        4.39        6.63     10.15 o 
   0   4  10     1474.10     1525.84    101.31 o 
   1   4  10     1174.53     1269.73     65.82 o 
   2   4  10     2063.82     2070.71     54.07 o 
   3   4  10     1637.50     1650.28     76.56 o 
   4   4  10     5692.55     6202.72    160.42 o 
   5   4  10      186.91      185.56     32.84 o 
   6   4  10     1290.82     1233.76     67.86 o 
   7   4  10       95.17       81.46     25.48 o 
   8   4  10      928.53      848.36     61.45 o 
   9   4  10       84.52       74.77     26.54 o 
  -3   5  10        4.81        2.12     16.28 o 
  -2   5  10     1018.73     1126.44     48.73 o 
  -1   5  10        2.14       10.18     19.60 o 
   0   5  10      777.41      775.42     36.58 o 
   1   5  10     3370.04     3570.01    171.87 o 
   2   5  10     2191.50     2307.18     60.23 o 
   3   5  10      420.48      433.82     26.61 o 
   4   5  10      175.35      158.88     19.35 o 
   5   5  10     1555.93     1501.48     82.30 o 
   6   5  10       52.87       30.22     18.79 o 
   7   5  10      152.90      109.90     28.49 o 
   8   5  10      268.97      197.16     36.69 o 
   9   5  10      767.59      750.51     61.00 o 
  -3   6  10      872.34      951.57     63.62 o 
  -2   6  10       93.99       59.38     24.92 o 
  -1   6  10      398.62      383.33     46.47 o 
   0   6  10      617.53      745.64     36.54 o 
   1   6  10     1778.40     1867.69     95.04 o 
   2   6  10      422.34      439.75     29.14 o 
   3   6  10      387.61      381.07     39.39 o 
   4   6  10      807.78      782.88     72.21 o 
   5   6  10     1018.19     1037.67     41.40 o 
   6   6  10        0.35       -4.72     10.10 o 
   7   6  10        7.04        8.35     10.64 o 
  -3   7  10        6.64        4.80     24.20 o 
  -2   7  10     1158.98     1403.32     79.73 o 
  -1   7  10        1.83       20.52     23.14 o 
   0   7  10      710.43      596.17     50.74 o 
   1   7  10     1701.27     1732.92     55.47 o 
   2   7  10     1492.30     1505.72     51.25 o 
   3   7  10        8.04       10.36     11.41 o 
   4   7  10       73.51      100.44     17.84 o 
   5   7  10      231.47      221.96     23.38 o 
   6   7  10       50.53       38.49     14.73 o 
   7   7  10     1042.67     1144.55     65.74 o 
   8   7  10      273.16      216.62     37.75 o 
  -2   8  10       84.06       78.56     33.34 o 
  -1   8  10      359.43      324.23     45.72 o 
   0   8  10      392.03      494.35     52.64 o 
   1   8  10     1073.22     1190.94     73.15 o 
   2   8  10      298.43      285.08     25.92 o 
   3   8  10       45.26       54.37     15.01 o 
   4   8  10       12.86       12.54     12.28 o 
   5   8  10      407.73      404.54     33.43 o 
   6   8  10      293.25      256.01     38.19 o 
   7   8  10        4.90       -5.10     10.40 o 
  -1   9  10       30.76       22.02     29.66 o 
   0   9  10      129.35      130.08     37.36 o 
   1   9  10      430.18      505.95     54.25 o 
   2   9  10      188.60      147.76     35.41 o 
   3   9  10       13.33       15.80     22.72 o 
   4   9  10      308.07      327.43     28.59 o 
   5   9  10      132.20      169.65     24.69 o 
   1  -3  11       35.89      -11.04     22.25 o 
   2  -3  11      603.30      705.12     61.61 o 
   3  -3  11       15.20       11.40     14.54 o 
   4  -3  11      225.00      133.94    113.47 o 
   5  -3  11     1372.83     1463.88     82.13 o 
   6  -3  11      468.26      413.39     47.06 o 
   0  -2  11        3.60      -16.56     20.91 o 
   1  -2  11      446.78      537.23     55.14 o 
   2  -2  11       19.28       18.79     22.19 o 
   3  -2  11     1150.34     1235.36     55.21 o 
   4  -2  11      547.06      528.03     37.05 o 
   5  -2  11      360.88      312.12     29.47 o 
   6  -2  11     2095.31     1992.41    157.35 o 
   7  -2  11      268.48      283.10     28.75 o 
   0  -1  11        0.84       -3.79     16.23 o 
   1  -1  11      312.46      281.36     40.54 o 
   2  -1  11     1962.91     1930.24     93.40 o 
   3  -1  11       41.17       43.49     17.01 o 
   4  -1  11      602.57      594.73     37.47 o 
   5  -1  11     2551.39     2531.89     74.84 o 
   6  -1  11      895.72      995.99     47.27 o 
   7  -1  11      462.12      475.96     33.72 o 
   8  -1  11        9.50       -2.66     13.11 o 
  -1   0  11        0.50      -15.61     15.61 o 
   0   0  11        5.82       -4.40     17.45 o 
   1   0  11     1600.88     1697.28     87.04 o 
   2   0  11       34.99       66.07     23.75 o 
   3   0  11     2123.18     2179.57     67.47 o 
   4   0  11      383.51      364.92     29.92 o 
   5   0  11      637.57      666.26     38.24 o 
   6   0  11     1888.41     1861.58     61.97 o 
   7   0  11      339.54      366.69     29.77 o 
   8   0  11        6.22       -4.97     11.64 o 
  -2   1  11      158.49      122.84     32.62 o 
  -1   1  11      351.32      336.56     44.50 o 
   0   1  11      222.74      266.75     37.58 o 
   1   1  11      166.28      186.29     34.90 o 
   2   1  11     4718.39     4674.83    144.08 o 
   3   1  11        6.66        1.34     15.39 o 
   4   1  11      662.65      648.69     36.58 o 
   5   1  11     1755.56     1780.06     58.94 o 
   6   1  11      530.85      542.47     33.52 o 
   7   1  11       18.61        6.92     11.76 o 
   8   1  11      230.89      223.14     35.63 o 
   9   1  11       44.20       37.30     21.52 o 
  -2   2  11      467.96      534.11     52.13 o 
  -1   2  11      139.14      131.48     31.00 o 
   0   2  11        2.21        1.17     17.40 o 
   1   2  11     2999.69     3145.49    115.03 o 
   2   2  11       14.00       23.03     17.40 o 
   3   2  11     2533.37     2416.95     99.36 o 
   4   2  11       65.29       52.36     21.86 o 
   5   2  11      293.12      312.33     25.97 o 
   6   2  11      647.13      658.84     54.20 o 
   7   2  11      140.57      154.12     33.45 o 
   8   2  11      369.32      347.82     43.83 o 
   9   2  11      774.63      676.63     57.04 o 
  -3   3  11       88.43       85.14     28.83 o 
  -2   3  11      517.86      576.48     52.69 o 
  -1   3  11      841.55      921.96     63.01 o 
   0   3  11      354.42      309.18     37.64 o 
   1   3  11       49.32       40.26     20.85 o 
   2   3  11     5047.56     4928.64    146.31 o 
   3   3  11       68.00       60.61     22.69 o 
   4   3  11      475.21      489.17     45.39 o 
   5   3  11      944.03      890.74     61.17 o 
   6   3  11      297.26      261.51     37.58 o 
   7   3  11      116.14      126.40     31.34 o 
   8   3  11      705.83      583.68     52.86 o 
   9   3  11      421.88      342.52     43.60 o 
  -3   4  11      431.21      492.51     50.52 o 
  -2   4  11      991.64      924.69     62.34 o 
  -1   4  11      389.80      426.66     43.71 o 
   0   4  11      161.32      155.90     30.95 o 
   1   4  11     2515.60     2558.63    101.03 o 
   2   4  11       80.27      117.87     29.55 o 
   3   4  11      817.68      846.19     57.82 o 
   4   4  11        6.13      -10.32     13.72 o 
   5   4  11      272.48      252.92     36.41 o 
   6   4  11      124.96      114.64     29.50 o 
   7   4  11       26.84       35.63     19.79 o 
   8   4  11      362.19      335.72     41.04 o 
   9   4  11     1296.80     1471.57     84.70 o 
  -2   5  11      591.71      657.22     36.37 o 
  -1   5  11     1194.59     1278.18     49.15 o 
   0   5  11      301.39      294.11     40.37 o 
   1   5  11        2.70       51.24     21.91 o 
   2   5  11     2448.35     2526.18     99.86 o 
   3   5  11      378.35      285.93     36.91 o 
   4   5  11        4.74        3.18     15.11 o 
   5   5  11      614.09      541.69     48.57 o 
   6   5  11       10.38       20.85     17.23 o 
   7   5  11       28.81       41.48     23.20 o 
  -2   6  11     1177.78     1291.70     75.55 o 
  -1   6  11      212.01      187.79     37.08 o 
   0   6  11      144.22      127.72     21.33 o 
   1   6  11     1622.20     1740.28     62.70 o 
   2   6  11       46.83       27.82     13.28 o 
   3   6  11      368.22      364.32     38.92 o 
   4   6  11       29.29       14.66     18.29 o 
   5   6  11      790.67      754.91     55.70 o 
   6   6  11       18.57        7.19     17.73 o 
  -1   7  11     1025.45     1047.81     68.58 o 
   0   7  11       31.41       23.64     21.36 o 
   1   7  11        6.85       -1.74     15.22 o 
   2   7  11      548.73      626.89     36.59 o 
   3   7  11      132.70      119.34     32.90 o 
   4   7  11      189.36      185.65     23.42 o 
   5   7  11      749.35      683.03     37.07 o 
   6   7  11      159.81      170.68     36.47 o 
   7   7  11        2.85       -9.70     15.89 o 
   0   8  11       68.12       60.39     30.22 o 
   1   8  11      353.74      397.84     47.51 o 
   2   8  11       25.11       17.59     12.76 o 
   3   8  11        1.97       11.22     15.64 o 
   4   8  11      141.05      136.09     21.04 o 
   5   8  11      551.47      535.88     34.71 o 
   6   8  11      166.53      152.32     23.60 o 
   2   9  11      143.44      191.75     41.99 o 
   3   9  11       13.01      -12.27     20.57 o 
   4   9  11      345.42      399.18     45.02 o 
   4  -2  12      402.12      403.19     47.28 o 
   5  -2  12      594.71      611.05     56.93 o 
   1  -1  12      137.55      118.65     33.18 o 
   2  -1  12      924.35      931.66     69.53 o 
   3  -1  12     1395.72     1441.91     83.75 o 
   4  -1  12      509.37      528.10     38.28 o 
   5  -1  12       25.96       14.18     14.45 o 
   6  -1  12      860.58      900.64     47.70 o 
   1   0  12      226.53       10.82     19.52 o 
   2   0  12     1157.28     1217.09     76.89 o 
   3   0  12      841.92      870.94     66.07 o 
   4   0  12      654.80      686.35     41.36 o 
   5   0  12      196.87      197.50     27.80 o 
   6   0  12       59.02       61.57     17.98 o 
   7   0  12      283.54      320.74     30.30 o 
   0   1  12       36.07      -10.43     17.34 o 
   2   1  12     1136.96      971.09     66.91 o 
   3   1  12     2622.67     2485.81    107.89 o 
   4   1  12      200.51      190.58     38.08 o 
   5   1  12       19.00       13.97     13.26 o 
   6   1  12      203.77      175.65     24.84 o 
   7   1  12        8.49       12.49     19.18 o 
   8   1  12      327.19      386.40     47.17 o 
  -1   2  12       83.01       40.70     22.64 o 
   0   2  12     1092.16     1037.38     70.09 o 
   1   2  12      174.44      157.02     34.46 o 
   2   2  12     1182.89     1074.91     70.14 o 
   3   2  12      465.04      433.02     46.39 o 
   4   2  12      392.25      399.12     45.94 o 
   5   2  12       13.63        4.29     17.34 o 
   6   2  12      466.26      445.17     47.73 o 
   7   2  12        5.11        4.18     18.85 o 
   8   2  12       21.01       16.50     21.30 o 
  -1   3  12     1711.07     1813.31     91.44 o 
   0   3  12      131.65      142.91     33.23 o 
   1   3  12      519.43      481.31     48.73 o 
   2   3  12      825.76      884.94     64.18 o 
   3   3  12     1364.11     1445.31     80.79 o 
   4   3  12       15.63       15.50     19.18 o 
   5   3  12      377.68      385.29     45.05 o 
   6   3  12       20.54       -0.95     17.56 o 
   7   3  12      178.33      179.71     36.86 o 
   8   3  12      388.25      351.89     43.94 o 
  -1   4  12      212.35      176.14     36.47 o 
   0   4  12      702.07      680.53     55.93 o 
   1   4  12       36.64       26.76     20.63 o 
   2   4  12      582.15      624.77     52.91 o 
   3   4  12      131.64      112.63     30.17 o 
   4   4  12       40.30       32.45     22.02 o 
   5   4  12       42.01       27.71     19.79 o 
   6   4  12     1568.79     1531.23     84.31 o 
   7   4  12       47.86       25.26     21.58 o 
   8   4  12      239.03      270.48     39.53 o 
  -1   5  12     1282.15     1302.46     76.61 o 
   0   5  12      290.33      341.74     41.82 o 
   1   5  12       71.62       46.28     21.58 o 
   2   5  12      545.31      517.88     50.24 o 
   3   5  12      202.93      166.72     34.40 o 
   4   5  12      177.95      156.57     33.34 o 
   5   5  12      940.29      933.23     66.30 o 
   6   5  12       11.64        2.73     16.78 o 
   0   6  12      250.16      232.96     36.30 o 
   1   6  12        0.94       -3.85     16.84 o 
   2   6  12       33.06       49.57     23.98 o 
   3   6  12       81.04       50.02     24.59 o 
   4   6  12      144.91      180.77     35.74 o 
   5   6  12        9.44       12.71     19.85 o 
   7   6  12       15.31        0.00      9.65 o 
   1   7  12        5.68       -5.19     17.51 o 
   2   7  12      482.29      520.89     49.79 o 
   3   7  12        1.37        2.23     18.12 o 
   4   7  12       57.42       53.53     24.70 o 
   5   7  12     1230.90     1228.74     74.72 o 
   6   7  12        2.32       -1.67     15.50 o 
   2   8  12        9.87      -15.45     23.98 o 
   3   8  12      110.86      114.97     29.44 o 
   4   8  12      252.73      259.89     37.75 o 
   3   0  13        9.31       28.94     22.36 o 
   4   0  13      390.57      425.21     50.46 o 
   5   0  13        6.51        5.05     14.22 o 
   2   1  13        0.39        3.01      7.58 o 
   4   1  13       35.74       27.32     24.14 o 
   5   1  13       84.36       82.80     28.94 o 
   6   1  13      275.98      315.74     43.63 o 
   2   2  13      183.85        0.28     17.23 o 
   3   2  13       32.32      -10.87     13.94 o 
   4   2  13       26.67        3.96     18.01 o 
   5   2  13       11.90       13.66     20.30 o 
   6   2  13      855.69      811.51     66.58 o 
   1   3  13        5.38       -7.53     16.50 o 
   2   3  13       29.14       17.01     18.68 o 
   4   3  13        5.62       -0.78     16.45 o 
   6   3  13      504.25      499.59     53.53 o 
   7   3  13      545.79      482.42     53.14 o 
   1   4  13      180.96      232.29     42.04 o 
   2   4  13       21.59       12.32     17.34 o 
   3   4  13      144.96       64.23     25.43 o 
   4   4  13        0.96        6.24     18.68 o 
   5   4  13      115.19        5.91     19.35 o 
   1   5  13       15.89        9.87     19.29 o 
   2   5  13      225.94      240.60     36.97 o 
   3   5  13      147.16      139.40     32.17 o 
   4   5  13      110.46       57.77     26.54 o 
   2   6  13       56.03       25.15     20.24 o 
   3   6  13      634.77      704.39     59.83 o 
   4   6  13        3.57       20.24     19.74 o 
                                                 
